# Supplementary material for: cyclo-Tetra-μ-fluorido-1:2κ2 F;2:3κ2 F;3:4κ2 F;1:4κ2 F-octa­nitrato-1κ8 O,O′;3κ8 O,O′-tetra­kis­(1,10-phenanthroline)-2κ4 N,N′;4κ4 N,N′-2,4-dichromium(III)-1,3-dineodymium(III) methanol tetra­solvate monohydrate
Source: Acta Crystallogr Sect E Struct Rep Online. 2011 Oct 22;67(Pt 11):m1561–2. doi: 10.1107/S1600536811042383 (PMC3246981; doi:10.1107/S1600536811042383)
Supplement: Supplementary file 1 [file e-67-m1561-sup1.cif]

##############################################################################
#                                                                            #
# This CIF contains the data in a paper accepted for publication in          #
# Acta Crystallographica Section E. It conforms to the requirements of       #
# Notes for Authors for Acta Crystallographica Section E, and has been       #
# peer reviewed under the auspices of the IUCr Commission on Journals.       #
#                                                                            #
# Full details of the Crystallographic Information File format               #
# are given in the paper "The Crystallographic Information File (CIF):       #
# a New Standard Archive File for Crystallography" by S. R. Hall, F. H.      #
# Allen and I. D. Brown [Acta Cryst. (1991), A47, 655-685].                  #
#                                                                            #
# The current version of the core CIF dictionary is obtainable from          #
# ftp://ftp.iucr.org/pub/cif_core.dic.                                       #
#                                                                            #
# Software is freely available for graphical display of the structure(s)     #
# in this CIF. For information consult the CIF software page                 #
# http://www.iucr.org/resources/cif/software.                                #
#                                                                            #
# This file may be used for bona fide research purposes within the           #
# scientific community so long as proper attribution is given to the journal # 
# article from which it was obtained.                                        #
#                                                                            #
##############################################################################
data_global
_audit_creation_method     'SHELXL-97 and manual editing'
_journal_date_recd_electronic     2011-09-30
_journal_date_accepted     2011-10-13
_journal_name_full     'Acta Crystallographica, Section E'
_journal_year     2011
_journal_volume     67
_journal_issue     11
_journal_page_first     m1561
_journal_page_last     m1562
_journal_paper_category     QM
_journal_coeditor_code     WM2538
_publ_contact_author_name     'Jesper Bendix'
_publ_contact_author_address
;
Department of Chemistry
University of Copenhagen
Universitetsparken 5
DK-2100 Copenhagen
Denmark
;
_publ_contact_author_email     'bendix@kiku.dk'
_publ_contact_author_fax     '+45 35320133'
_publ_contact_author_phone     '+45 35320101'
_publ_section_title
;\
<i>cyclo</i>-Tetra-\m-fluorido-1:2\k^2^<i>F</i>;2:3\k^2^<i>F</i>;3:\
4\k^2^<i>F</i>;1:4\k^2^<i>F</i>-octanitrato-1\k^8^<i>O</i>,<i>O</i>';\
3\k^8^<i>O</i>,<i>O</i>'-tetrakis(1,10-phenanthroline)-2\k^4^<i>N</i>,\
<i>N</i>';4\k^4^<i>N</i>,<i>N</i>'-2,4-dichromium(III)-1,3-dineodymium(III)
methanol tetrasolvate monohydrate
;
loop_
    _publ_author_name
    _publ_author_address
    'Torben Birk'
;
Department of Chemistry
University of Copenhagen
Universitetsparken 5
DK-2100 Copenhagen
Denmark
;
    'Magnus Schau-Magnussen'
;
Department of Chemistry
University of Copenhagen
Universitetsparken 5
DK-2100 Copenhagen
Denmark
;
    'Thomas Weyherm\"uller'
;
MPI f\"ur Bioanorganische Chemie
Stiftstrasse 34--36
PO Box 101365
D-45413 M\"ulheim an der Ruhr
Germany
;
    'Jesper Bendix'
;
Department of Chemistry
University of Copenhagen
Universitetsparken 5
DK-2100 Copenhagen
Denmark
;
data_I
_audit_creation_method     SHELXL-97
_chemical_name_systematic
;
<i>cyclo</i>-Tetra-\m-fluorido-1:2\k^2^<i>F</i>;2:3\k^2^<i>F</i>;
3:4\k^2^<i>F</i>;1:4\k^2^<i>F</i>-octanitrato-1\k^8^<i>O</i>,<i>O</i>';
3\k^8^<i>O</i>,<i>O</i>'-tetrakis(1,10-phenanthroline)-
2\k^4^<i>N</i>,<i>N</i>';4\k^4^<i>N</i>,<i>N</i>'-2,4-dichromium(III)-
1,3-dineodymium(III) methanol tetrasolvate monohydrate
;
_chemical_name_common     'Cr-F-Nd square'
_chemical_formula_moiety     'C48 H32 Cr2 F4 N16 Nd2 O24, 4(C H4 O), H2 O'
_chemical_formula_sum     'C52 H50 Cr2 F4 N16 Nd2 O29'
_chemical_formula_iupac     '[Cr2 Nd2 F4 (N O2)8 (C12 H8 N2)4], 4C H4 O, H2 O'
_chemical_formula_weight     1831.56
_chemical_melting_point     ?
_symmetry_cell_setting     tetragonal
_symmetry_space_group_name_H-M     'P 4/n c c'
_symmetry_space_group_name_Hall     '-P 4a 2ac'
loop_
    _symmetry_equiv_pos_as_xyz
    'x, y, z'
    '-x+1/2, -y+1/2, z'
    'x+1/2, -y, -z+1/2'
    '-x, y+1/2, -z+1/2'
    '-y, -x, -z+1/2'
    'y+1/2, x+1/2, -z+1/2'
    'y, -x+1/2, z'
    '-y+1/2, x, z'
    '-x, -y, -z'
    'x-1/2, y-1/2, -z'
    '-x-1/2, y, z-1/2'
    'x, -y-1/2, z-1/2'
    'y, x, z-1/2'
    '-y-1/2, -x-1/2, z-1/2'
    '-y, x-1/2, -z'
    'y-1/2, -x, -z'
_cell_length_a     17.632(4)
_cell_length_b     17.632(4)
_cell_length_c     20.955(3)
_cell_angle_alpha     90.00
_cell_angle_beta     90.00
_cell_angle_gamma     90.00
_cell_volume     6515(2)
_cell_formula_units_Z     4
_cell_measurement_reflns_used     120466
_cell_measurement_theta_min     2.26
_cell_measurement_theta_max     40.11
_cell_measurement_temperature     122.0(10)
_exptl_crystal_description     'prism'
_exptl_crystal_colour     'pink'
_exptl_crystal_size_max     0.35
_exptl_crystal_size_mid     0.29
_exptl_crystal_size_min     0.24
_exptl_crystal_density_diffrn     1.867
_exptl_crystal_density_meas     ?
_exptl_crystal_density_method     'not measured'
_exptl_crystal_F_000     3640
_exptl_absorpt_coefficient_mu     2.005
_exptl_absorpt_correction_type     integration
_exptl_absorpt_process_details     '(Gaussian; Coppens, 1970)'
_exptl_absorpt_correction_T_min     0.601
_exptl_absorpt_correction_T_max     0.718
_exptl_special_details     ?
_diffrn_ambient_temperature     122.0(10)
_diffrn_radiation_type     MoK\a
_diffrn_radiation_wavelength     0.71073
_diffrn_radiation_source     'fine-focus sealed tube'
_diffrn_radiation_monochromator     graphite
_diffrn_measurement_device_type     'Nonius KappaCCD area-detector'
_diffrn_measurement_method     '\w and \f scans'
_diffrn_reflns_number     339826
_diffrn_reflns_av_R_equivalents     0.0471
_diffrn_reflns_av_sigmaI/netI     0.0140
_diffrn_reflns_theta_min     2.26
_diffrn_reflns_theta_max     40.11
_diffrn_reflns_theta_full     40.11
_diffrn_measured_fraction_theta_max     .995
_diffrn_measured_fraction_theta_full     .995
_diffrn_reflns_limit_h_min     -31
_diffrn_reflns_limit_h_max     31
_diffrn_reflns_limit_k_min     -29
_diffrn_reflns_limit_k_max     31
_diffrn_reflns_limit_l_min     -37
_diffrn_reflns_limit_l_max     37
_refine_special_details
;
Refinement of <i>F</i>^2^ against ALL reflections. The weighted <i>R</i>-factor
<i>wR</i> and goodness of fit <i>S</i> are based on <i>F</i>^2^, conventional
<i>R</i>-factors <i>R</i> are based on <i>F</i>, with <i>F</i> set to zero for
negative <i>F</i>^2^. The threshold expression of <i>F</i>^2^ >
2<i>\s</i>(<i>F</i>^2^) is used only for calculating <i>R</i>-factors(gt)
<i>etc</i>. and is not relevant to the choice of reflections for refinement.
<i>R</i>-factors based on <i>F</i>^2^ are statistically about twice as large
as those based on <i>F</i>, and <i>R</i>-factors based on ALL data will be
even larger.
;
_reflns_number_total     10126
_reflns_number_gt     6979
_reflns_threshold_expression     I>2\s(I)
_refine_ls_structure_factor_coef     Fsqd
_refine_ls_matrix_type     full
_refine_ls_R_factor_all     0.0670
_refine_ls_R_factor_gt     0.0357
_refine_ls_wR_factor_gt     0.0749
_refine_ls_wR_factor_ref     0.1024
_refine_ls_goodness_of_fit_ref     1.265
_refine_ls_restrained_S_all     1.265
_refine_ls_number_reflns     10126
_refine_ls_number_parameters     239
_refine_ls_number_restraints     0
_refine_ls_hydrogen_treatment     constr
_refine_ls_weighting_scheme     calc
_refine_ls_weighting_details
        'calc w=1/[\s^2^(Fo^2^)+(0.0144P)^2^+22.4316P] where P=(Fo^2^+2Fc^2^)/3'
_atom_sites_solution_hydrogens     geom
_atom_sites_solution_primary     direct
_atom_sites_solution_secondary     difmap
_refine_ls_shift/su_max     0.002
_refine_ls_shift/su_mean     0.000
_refine_diff_density_max     2.411
_refine_diff_density_min     -1.784
_refine_ls_extinction_method     none
_refine_ls_extinction_coef     ?
loop_
    _atom_type_symbol
    _atom_type_description
    _atom_type_scat_dispersion_real
    _atom_type_scat_dispersion_imag
    _atom_type_scat_source
    'C' 'C' .0033 .0016 'International Tables Vol C Tables 4.2.6.8 and 6.1.1.4'
    'H' 'H' .0000 .0000 'International Tables Vol C Tables 4.2.6.8 and 6.1.1.4'
    'Cr' 'Cr' .3209 .6236
                         'International Tables Vol C Tables 4.2.6.8 and 6.1.1.4'
    'F' 'F' .0171 .0103 'International Tables Vol C Tables 4.2.6.8 and 6.1.1.4'
    'N' 'N' .0061 .0033 'International Tables Vol C Tables 4.2.6.8 and 6.1.1.4'
    'Nd' 'Nd' -.1943 3.0179
                         'International Tables Vol C Tables 4.2.6.8 and 6.1.1.4'
    'O' 'O' .0106 .0060 'International Tables Vol C Tables 4.2.6.8 and 6.1.1.4'
_computing_data_collection     'COLLECT (Nonius, 1999)'
_computing_cell_refinement     'COLLECT (Nonius, 1999)'
_computing_data_reduction     'EvalCCD (Duisenberg <i>et al.</i>, 2003)'
_computing_structure_solution     'SHELXS97 (Sheldrick, 2008)'
_computing_structure_refinement     'SHELXL97 (Sheldrick, 2008)'
_computing_molecular_graphics
;
ORTEP-3 (Farrugia, 1997) and Mercury (Macrae <i>et al.</i>,
2006)
;
_computing_publication_material     'SHELXL97 (Sheldrick, 2008)'
loop_
    _atom_site_type_symbol
    _atom_site_label
    _atom_site_fract_x
    _atom_site_fract_y
    _atom_site_fract_z
    _atom_site_U_iso_or_equiv
    _atom_site_adp_type
    _atom_site_calc_flag
    _atom_site_refinement_flags
    _atom_site_occupancy
    _atom_site_symmetry_multiplicity
    _atom_site_disorder_assembly
    _atom_site_disorder_group
    Nd Nd1 0.120550(5) 0.879450(5) 0.2500 0.01191(3) Uani d S 1 2 . .
    Cr Cr1 0.142468(17) 0.642468(17) 0.2500 0.01199(6) Uani d S 1 2 . .
    F F1 0.14142(8) 0.74891(8) 0.24362(7) 0.0179(2) Uani d . 1 1 . .
    N N1 0.14262(10) 0.52607(10) 0.24070(8) 0.0148(3) Uani d . 1 1 . .
    N N2 0.13452(11) 0.63381(11) 0.15243(8) 0.0154(3) Uani d . 1 1 . .
    N N3 0.05724(12) 0.80814(11) 0.36783(10) 0.0194(3) Uani d . 1 1 . .
    N N4 -0.00247(12) 0.89135(13) 0.15390(10) 0.0200(3) Uani d . 1 1 . .
    O O1 0.12382(11) 0.83605(11) 0.36641(9) 0.0224(3) Uani d . 1 1 . .
    O O2 0.01948(10) 0.81071(10) 0.31637(8) 0.0194(3) Uani d . 1 1 . .
    O O3 0.03125(13) 0.77993(12) 0.41658(9) 0.0280(4) Uani d . 1 1 . .
    O O4 0.02408(11) 0.94903(11) 0.18224(10) 0.0237(3) Uani d . 1 1 . .
    O O5 0.01769(11) 0.82711(11) 0.17550(9) 0.0227(3) Uani d . 1 1 . .
    O O6 -0.04596(12) 0.89763(14) 0.10853(9) 0.0297(4) Uani d . 1 1 . .
    C C1 0.15642(14) 0.47330(13) 0.28428(11) 0.0186(3) Uani d . 1 1 . .
    H H1 0.1678 0.4886 0.3267 0.022 Uiso calc R 1 1 . .
    C C2 0.15473(15) 0.39539(14) 0.26990(12) 0.0222(4) Uani d . 1 1 . .
    H H2 0.1663 0.3590 0.3019 0.027 Uiso calc R 1 1 . .
    C C3 0.13624(15) 0.37223(13) 0.20931(12) 0.0217(4) Uani d . 1 1 . .
    H H3 0.1327 0.3197 0.1996 0.026 Uiso calc R 1 1 . .
    C C4 0.12255(14) 0.42689(13) 0.16182(11) 0.0193(4) Uani d . 1 1 . .
    C C5 0.10393(16) 0.40922(15) 0.09673(12) 0.0248(4) Uani d . 1 1 . .
    H H5 0.0975 0.3577 0.0845 0.030 Uiso calc R 1 1 . .
    C C6 0.09540(17) 0.46455(16) 0.05244(12) 0.0258(5) Uani d . 1 1 . .
    H H6 0.0818 0.4514 0.0100 0.031 Uiso calc R 1 1 . .
    C C7 0.10658(14) 0.54258(14) 0.06875(11) 0.0203(4) Uani d . 1 1 . .
    C C8 0.10612(16) 0.60257(16) 0.02423(11) 0.0235(4) Uani d . 1 1 . .
    H H8 0.0953 0.5929 -0.0194 0.028 Uiso calc R 1 1 . .
    C C9 0.12147(16) 0.67492(16) 0.04442(12) 0.0250(4) Uani d . 1 1 . .
    H H9 0.1227 0.7154 0.0145 0.030 Uiso calc R 1 1 . .
    C C10 0.13538(15) 0.68919(14) 0.10924(11) 0.0206(4) Uani d . 1 1 . .
    H H10 0.1457 0.7396 0.1226 0.025 Uiso calc R 1 1 . .
    C C11 0.12150(12) 0.56114(12) 0.13254(10) 0.0159(3) Uani d . 1 1 . .
    C C12 0.12809(12) 0.50311(12) 0.17959(10) 0.0150(3) Uani d . 1 1 . .
    O O20 0.14380(18) 0.22887(17) 0.41608(17) 0.0543(8) Uani d . 1 1 . .
    H H20 0.1608 0.2733 0.4185 0.081 Uiso calc R 1 1 . .
    C C20 0.07522(19) 0.22365(18) 0.45093(15) 0.0315(6) Uani d . 1 1 . .
    H H20A 0.0838 0.2404 0.4949 0.047 Uiso calc R 1 1 . .
    H H20B 0.0576 0.1709 0.4510 0.047 Uiso calc R 1 1 . .
    H H20C 0.0367 0.2560 0.4310 0.047 Uiso calc R 1 1 . .
    O O30 0.2500 0.2500 0.0863(5) 0.225(9) Uani d S 1 4 . .
loop_
    _atom_site_aniso_label
    _atom_site_aniso_U_11
    _atom_site_aniso_U_22
    _atom_site_aniso_U_33
    _atom_site_aniso_U_12
    _atom_site_aniso_U_13
    _atom_site_aniso_U_23
    Nd1 0.01150(4) 0.01150(4) 0.01274(5) 0.00073(4) -0.00057(3) -0.00057(3)
    Cr1 0.01221(9) 0.01221(9) 0.01155(14) -0.00036(12) 0.00017(10) -0.00017(10)
    F1 0.0179(5) 0.0122(5) 0.0237(6) 0.0010(4) 0.0006(5) -0.0002(5)
    N1 0.0151(7) 0.0146(6) 0.0147(7) -0.0010(5) 0.0001(5) 0.0003(5)
    N2 0.0189(8) 0.0152(7) 0.0120(5) -0.0002(5) 0.0008(6) 0.0010(5)
    N3 0.0232(9) 0.0175(8) 0.0176(7) 0.0015(6) 0.0030(6) -0.0008(6)
    N4 0.0179(8) 0.0260(9) 0.0160(7) 0.0005(7) -0.0011(6) -0.0001(6)
    O1 0.0222(8) 0.0268(8) 0.0181(7) -0.0014(6) -0.0026(6) 0.0010(6)
    O2 0.0188(7) 0.0216(7) 0.0178(7) -0.0028(6) 0.0004(5) 0.0008(6)
    O3 0.0395(11) 0.0260(9) 0.0183(7) -0.0027(8) 0.0073(7) 0.0043(6)
    O4 0.0230(8) 0.0207(7) 0.0274(8) 0.0029(6) -0.0073(7) -0.0023(6)
    O5 0.0242(8) 0.0210(8) 0.0229(8) -0.0026(6) -0.0054(6) 0.0011(6)
    O6 0.0282(9) 0.0411(12) 0.0198(8) 0.0035(8) -0.0104(7) 0.0011(8)
    C1 0.0219(9) 0.0178(8) 0.0161(8) 0.0003(7) 0.0010(7) 0.0025(7)
    C2 0.0267(11) 0.0171(9) 0.0229(9) 0.0001(8) 0.0008(8) 0.0056(8)
    C3 0.0255(10) 0.0157(8) 0.0238(9) -0.0012(7) 0.0013(8) 0.0002(7)
    C4 0.0208(9) 0.0171(8) 0.0201(9) -0.0022(7) -0.0002(7) -0.0029(7)
    C5 0.0307(12) 0.0221(10) 0.0214(9) -0.0049(9) 0.0002(9) -0.0072(8)
    C6 0.0333(13) 0.0273(11) 0.0167(9) -0.0052(10) -0.0022(8) -0.0059(8)
    C7 0.0228(10) 0.0236(10) 0.0144(8) -0.0009(8) -0.0010(7) -0.0028(7)
    C8 0.0281(11) 0.0293(12) 0.0131(7) 0.0006(8) -0.0008(8) 0.0000(8)
    C9 0.0319(12) 0.0269(11) 0.0161(8) 0.0014(9) -0.0001(8) 0.0049(8)
    C10 0.0253(10) 0.0197(9) 0.0168(8) 0.0007(8) 0.0014(7) 0.0029(7)
    C11 0.0165(8) 0.0179(8) 0.0134(7) -0.0003(6) 0.0013(6) -0.0006(6)
    C12 0.0147(7) 0.0156(8) 0.0149(7) -0.0006(6) 0.0012(6) -0.0008(6)
    O20 0.0445(16) 0.0375(14) 0.081(2) -0.0003(12) 0.0101(16) -0.0038(15)
    C20 0.0370(15) 0.0287(13) 0.0288(12) 0.0012(11) 0.0023(11) 0.0038(10)
    O30 0.317(15) 0.317(15) 0.040(5) 0.000 0.000 0.000
_geom_special_details
;
 All esds (except the esd in the dihedral angle between two l.s. planes)
 are estimated using the full covariance matrix.  The cell esds are taken
 into account individually in the estimation of esds in distances, angles
 and torsion angles; correlations between esds in cell parameters are only
 used when they are defined by crystal symmetry.  An approximate (isotropic)
 treatment of cell esds is used for estimating esds involving l.s. planes.
;
loop_
    _geom_bond_atom_site_label_1
    _geom_bond_atom_site_label_2
    _geom_bond_site_symmetry_2
    _geom_bond_distance
    _geom_bond_publ_flag
    Nd1 F1 5_665 2.3348(15) ?
    Nd1 F1 . 2.3348(15) ?
    Nd1 O4 . 2.5328(19) ?
    Nd1 O4 5_665 2.5328(19) ?
    Nd1 O1 . 2.5574(18) ?
    Nd1 O1 5_665 2.5574(18) ?
    Nd1 O5 . 2.5648(19) ?
    Nd1 O5 5_665 2.5648(19) ?
    Nd1 O2 . 2.5650(18) ?
    Nd1 O2 5_665 2.5650(18) ?
    Cr1 F1 6_455 1.8815(15) ?
    Cr1 F1 . 1.8815(15) ?
    Cr1 N2 . 2.0551(17) ?
    Cr1 N2 6_455 2.0551(17) ?
    Cr1 N1 . 2.0616(19) ?
    Cr1 N1 6_455 2.0616(19) ?
    N1 C1 . 1.326(3) ?
    N1 C12 . 1.367(3) ?
    N2 C10 . 1.332(3) ?
    N2 C11 . 1.367(3) ?
    N3 O3 . 1.225(3) ?
    N3 O2 . 1.268(3) ?
    N3 O1 . 1.273(3) ?
    N4 O6 . 1.226(3) ?
    N4 O4 . 1.267(3) ?
    N4 O5 . 1.271(3) ?
    C1 C2 . 1.407(3) ?
    C1 H1 . 0.9500 ?
    C2 C3 . 1.373(4) ?
    C2 H2 . 0.9500 ?
    C3 C4 . 1.406(3) ?
    C3 H3 . 0.9500 ?
    C4 C12 . 1.398(3) ?
    C4 C5 . 1.437(3) ?
    C5 C6 . 1.355(4) ?
    C5 H5 . 0.9500 ?
    C6 C7 . 1.431(4) ?
    C6 H6 . 0.9500 ?
    C7 C11 . 1.401(3) ?
    C7 C8 . 1.410(4) ?
    C8 C9 . 1.371(4) ?
    C8 H8 . 0.9500 ?
    C9 C10 . 1.403(3) ?
    C9 H9 . 0.9500 ?
    C10 H10 . 0.9500 ?
    C11 C12 . 1.425(3) ?
    O20 C20 . 1.416(4) ?
    O20 H20 . 0.8400 ?
    C20 H20A . 0.9800 ?
    C20 H20B . 0.9800 ?
    C20 H20C . 0.9800 ?
loop_
    _geom_angle_atom_site_label_1
    _geom_angle_atom_site_label_2
    _geom_angle_atom_site_label_3
    _geom_angle_site_symmetry_1
    _geom_angle_site_symmetry_3
    _geom_angle
    _geom_angle_publ_flag
    F1 Nd1 F1 5_665 . 72.09(7) ?
    F1 Nd1 O4 5_665 . 140.40(6) ?
    F1 Nd1 O4 . . 123.46(5) ?
    F1 Nd1 O4 5_665 5_665 123.46(5) ?
    F1 Nd1 O4 . 5_665 140.40(6) ?
    O4 Nd1 O4 . 5_665 70.35(9) ?
    F1 Nd1 O1 5_665 . 82.88(5) ?
    F1 Nd1 O1 . . 75.88(6) ?
    O4 Nd1 O1 . . 134.02(6) ?
    O4 Nd1 O1 5_665 . 71.16(7) ?
    F1 Nd1 O1 5_665 5_665 75.88(6) ?
    F1 Nd1 O1 . 5_665 82.87(5) ?
    O4 Nd1 O1 . 5_665 71.16(7) ?
    O4 Nd1 O1 5_665 5_665 134.02(6) ?
    O1 Nd1 O1 . 5_665 153.69(9) ?
    F1 Nd1 O5 5_665 . 132.47(6) ?
    F1 Nd1 O5 . . 73.85(5) ?
    O4 Nd1 O5 . . 50.07(6) ?
    O4 Nd1 O5 5_665 . 103.91(6) ?
    O1 Nd1 O5 . . 119.27(6) ?
    O1 Nd1 O5 5_665 . 67.84(6) ?
    F1 Nd1 O5 5_665 5_665 73.85(5) ?
    F1 Nd1 O5 . 5_665 132.47(6) ?
    O4 Nd1 O5 . 5_665 103.91(6) ?
    O4 Nd1 O5 5_665 5_665 50.07(6) ?
    O1 Nd1 O5 . 5_665 67.84(6) ?
    O1 Nd1 O5 5_665 5_665 119.27(6) ?
    O5 Nd1 O5 . 5_665 151.57(9) ?
    F1 Nd1 O2 5_665 . 125.40(5) ?
    F1 Nd1 O2 . . 71.02(5) ?
    O4 Nd1 O2 . . 93.81(6) ?
    O4 Nd1 O2 5_665 . 71.14(6) ?
    O1 Nd1 O2 . . 49.98(6) ?
    O1 Nd1 O2 5_665 . 135.60(6) ?
    O5 Nd1 O2 . . 70.66(6) ?
    O5 Nd1 O2 5_665 . 104.72(6) ?
    F1 Nd1 O2 5_665 5_665 71.02(5) ?
    F1 Nd1 O2 . 5_665 125.40(5) ?
    O4 Nd1 O2 . 5_665 71.14(6) ?
    O4 Nd1 O2 5_665 5_665 93.81(6) ?
    O1 Nd1 O2 . 5_665 135.60(6) ?
    O1 Nd1 O2 5_665 5_665 49.98(6) ?
    O5 Nd1 O2 . 5_665 104.72(6) ?
    O5 Nd1 O2 5_665 5_665 70.66(6) ?
    O2 Nd1 O2 . 5_665 161.92(8) ?
    F1 Cr1 F1 6_455 . 91.41(8) ?
    F1 Cr1 N2 6_455 . 97.93(7) ?
    F1 Cr1 N2 . . 90.16(7) ?
    F1 Cr1 N2 6_455 6_455 90.16(7) ?
    F1 Cr1 N2 . 6_455 97.93(7) ?
    N2 Cr1 N2 . 6_455 168.43(10) ?
    F1 Cr1 N1 6_455 . 89.75(7) ?
    F1 Cr1 N1 . . 170.49(6) ?
    N2 Cr1 N1 . . 80.33(7) ?
    N2 Cr1 N1 6_455 . 91.51(7) ?
    F1 Cr1 N1 6_455 6_455 170.49(6) ?
    F1 Cr1 N1 . 6_455 89.75(7) ?
    N2 Cr1 N1 . 6_455 91.50(7) ?
    N2 Cr1 N1 6_455 6_455 80.33(7) ?
    N1 Cr1 N1 . 6_455 90.66(10) ?
    Cr1 F1 Nd1 . . 168.74(8) ?
    C1 N1 C12 . . 118.15(19) ?
    C1 N1 Cr1 . . 129.31(15) ?
    C12 N1 Cr1 . . 112.52(14) ?
    C10 N2 C11 . . 118.83(19) ?
    C10 N2 Cr1 . . 128.39(16) ?
    C11 N2 Cr1 . . 112.61(13) ?
    O3 N3 O2 . . 121.8(2) ?
    O3 N3 O1 . . 121.4(2) ?
    O2 N3 O1 . . 116.77(19) ?
    O6 N4 O4 . . 121.5(2) ?
    O6 N4 O5 . . 122.1(2) ?
    O4 N4 O5 . . 116.4(2) ?
    N3 O1 Nd1 . . 96.72(13) ?
    N3 O2 Nd1 . . 96.50(13) ?
    N4 O4 Nd1 . . 97.01(14) ?
    N4 O5 Nd1 . . 95.39(13) ?
    N1 C1 C2 . . 122.3(2) ?
    N1 C1 H1 . . 118.9 ?
    C2 C1 H1 . . 118.9 ?
    C3 C2 C1 . . 119.6(2) ?
    C3 C2 H2 . . 120.2 ?
    C1 C2 H2 . . 120.2 ?
    C2 C3 C4 . . 119.4(2) ?
    C2 C3 H3 . . 120.3 ?
    C4 C3 H3 . . 120.3 ?
    C12 C4 C3 . . 117.3(2) ?
    C12 C4 C5 . . 118.5(2) ?
    C3 C4 C5 . . 124.2(2) ?
    C6 C5 C4 . . 121.3(2) ?
    C6 C5 H5 . . 119.4 ?
    C4 C5 H5 . . 119.4 ?
    C5 C6 C7 . . 120.9(2) ?
    C5 C6 H6 . . 119.6 ?
    C7 C6 H6 . . 119.6 ?
    C11 C7 C8 . . 117.2(2) ?
    C11 C7 C6 . . 118.6(2) ?
    C8 C7 C6 . . 124.2(2) ?
    C9 C8 C7 . . 119.5(2) ?
    C9 C8 H8 . . 120.2 ?
    C7 C8 H8 . . 120.2 ?
    C8 C9 C10 . . 120.0(2) ?
    C8 C9 H9 . . 120.0 ?
    C10 C9 H9 . . 120.0 ?
    N2 C10 C9 . . 121.6(2) ?
    N2 C10 H10 . . 119.2 ?
    C9 C10 H10 . . 119.2 ?
    N2 C11 C7 . . 122.8(2) ?
    N2 C11 C12 . . 116.64(18) ?
    C7 C11 C12 . . 120.5(2) ?
    N1 C12 C4 . . 123.2(2) ?
    N1 C12 C11 . . 116.78(19) ?
    C4 C12 C11 . . 120.0(2) ?
    C20 O20 H20 . . 109.5 ?
    O20 C20 H20A . . 109.5 ?
    O20 C20 H20B . . 109.5 ?
    H20A C20 H20B . . 109.5 ?
    O20 C20 H20C . . 109.5 ?
    H20A C20 H20C . . 109.5 ?
    H20B C20 H20C . . 109.5 ?
loop_
    _geom_hbond_atom_site_label_D
    _geom_hbond_atom_site_label_H
    _geom_hbond_atom_site_label_A
    _geom_hbond_site_symmetry_A
    _geom_hbond_distance_DH
    _geom_hbond_distance_HA
    _geom_hbond_distance_DA
    _geom_hbond_angle_DHA
    O20 H20 O20 7 0.84 1.89 2.700(4) 160.8
_iucr_refine_instructions_details
;
TITL NdCrsquare
CELL 0.71073  17.6320  17.6320  20.9555  90.0000  90.0000  90.0000
ZERR    4  0.0038  0.0038  0.0027  0.0000  0.0000  0.0000
LATT  1
SYMM 1/2 - X, 1/2 - Y, + Z
SYMM 1/2 + X, - Y, 1/2 - Z
SYMM - X, 1/2 + Y, 1/2 - Z
SYMM - Y, - X, 1/2 - Z
SYMM 1/2 + Y, 1/2 + X, 1/2 - Z
SYMM + Y, 1/2 - X, + Z
SYMM 1/2 - Y, + X, + Z
SFAC C  H  Cr F  N  Nd O
DISP C    0.00330   0.00160
DISP H    0.00000   0.00000
DISP Cr   0.32090   0.62360
DISP F    0.01710   0.01030
DISP N    0.00610   0.00330
DISP Nd  -0.19430   3.01790
DISP O    0.01060   0.00600
UNIT   208  200    8   16   64    8  116
LIST 4
ACTA
TEMP -151
EQIV $1 y, -x+1/2, z
EQIV $2 -y+1, -x+1, -z+1/2
EQIV $3   y-1/2, x+1/2, -z+1/2
EQIV $4   -x+1/2, -y+1/2, z
EQIV $5   -y+1/2, x, z
HTAB
HTAB O20 O20_$1
FREE ND1 N3
FREE ND1 N3_$2
FREE ND1 N4
FREE ND1 N4_$2
FREE O30 O30_$1
FREE O30 O30_$4
FREE O30 O30_$5
BOND $H
FMAP 2
PLAN -20
L.S.  20
OMIT  -3.0000 90
OMIT 1 1 0
OMIT 0 2 0
WGHT     .014400   22.431601
FVAR        .73664
ND1   6     .120550     .879450   10.250000    10.50000     .01150     .01150 =
          .01274    -.00057    -.00057     .00073
CR1   3     .142468     .642468   10.250000    10.50000     .01221     .01221 =
          .01155    -.00017     .00017    -.00036
F1    4     .141423     .748906     .243618    11.00000     .01787     .01220 =
          .02375    -.00022     .00057     .00103
N1    5     .142619     .526066     .240699    11.00000     .01508     .01462 =
          .01471     .00028     .00005    -.00099
N2    5     .134519     .633808     .152430    11.00000     .01890     .01516 =
          .01201     .00101     .00077    -.00022
N3    5     .057244     .808143     .367832    11.00000     .02317     .01748 =
          .01760    -.00077     .00302     .00153
N4    5    -.002472     .891351     .153895    11.00000     .01793     .02600 =
          .01599    -.00009    -.00114     .00055
O1    7     .123822     .836047     .366415    11.00000     .02224     .02683 =
          .01805     .00100    -.00257    -.00139
O2    7     .019485     .810707     .316374    11.00000     .01883     .02160 =
          .01784     .00081     .00040    -.00283
O3    7     .031248     .779933     .416583    11.00000     .03952     .02601 =
          .01832     .00428     .00733    -.00265
O4    7     .024080     .949032     .182236    11.00000     .02303     .02069 =
          .02741    -.00230    -.00727     .00291
O5    7     .017692     .827112     .175497    11.00000     .02419     .02099 =
          .02294     .00108    -.00535    -.00256
O6    7    -.045958     .897628     .108530    11.00000     .02823     .04110 =
          .01984     .00107    -.01041     .00349
C1    1     .156419     .473302     .284280    11.00000     .02186     .01780 =
          .01609     .00254     .00100     .00029
AFIX  43
H1    2     .167835     .488646     .326662    11.00000   -1.20000
AFIX   0
C2    1     .154734     .395392     .269900    11.00000     .02669     .01706 =
          .02293     .00563     .00082     .00014
AFIX  43
H2    2     .166318     .359034     .301905    11.00000   -1.20000
AFIX   0
C3    1     .136239     .372228     .209311    11.00000     .02551     .01572 =
          .02383     .00020     .00131    -.00115
AFIX  43
H3    2     .132721     .319728     .199556    11.00000   -1.20000
AFIX   0
C4    1     .122548     .426893     .161817    11.00000     .02080     .01709 =
          .02010    -.00287    -.00024    -.00223
C5    1     .103929     .409220     .096730    11.00000     .03071     .02213 =
          .02143    -.00716     .00019    -.00487
AFIX  43
H5    2     .097474     .357735     .084517    11.00000   -1.20000
AFIX   0
C6    1     .095400     .464550     .052442    11.00000     .03331     .02731 =
          .01669    -.00595    -.00218    -.00520
AFIX  43
H6    2     .081819     .451377     .009995    11.00000   -1.20000
AFIX   0
C7    1     .106578     .542577     .068750    11.00000     .02281     .02364 =
          .01444    -.00281    -.00103    -.00091
C8    1     .106121     .602567     .024231    11.00000     .02809     .02932 =
          .01306     .00000    -.00080     .00058
AFIX  43
H8    2     .095260     .592910    -.019423    11.00000   -1.20000
AFIX   0
C9    1     .121468     .674923     .044419    11.00000     .03187     .02688 =
          .01610     .00490    -.00006     .00138
AFIX  43
H9    2     .122684     .715400     .014515    11.00000   -1.20000
AFIX   0
C10   1     .135376     .689192     .109237    11.00000     .02527     .01967 =
          .01683     .00291     .00139     .00068
AFIX  43
H10   2     .145663     .739623     .122646    11.00000   -1.20000
AFIX   0
C11   1     .121503     .561137     .132545    11.00000     .01651     .01786 =
          .01344    -.00062     .00125    -.00034
C12   1     .128092     .503114     .179586    11.00000     .01467     .01559 =
          .01487    -.00083     .00119    -.00063
O20   7     .143795     .228868     .416084    11.00000     .04454     .03751 =
          .08093    -.00377     .01011    -.00030
AFIX 143
H20   2     .160767     .273287     .418538    11.00000   -1.50000
AFIX   0
C20   1     .075216     .223649     .450933    11.00000     .03703     .02867 =
          .02883     .00384     .00234     .00124
AFIX 133
H20A  2     .083833     .240402     .494931    11.00000   -1.50000
H20B  2     .057598     .170934     .451017    11.00000   -1.50000
H20C  2     .036742     .255998     .430978    11.00000   -1.50000
AFIX   0
O30   7     .250000     .250000     .086338    10.25000     .31723     .31723 =
          .03966     .00000     .00000     .00000
HKLF 4
REM  NdCrsquare
REM R1 =   .0357 for   6979 Fo > 4sig(Fo)  and   .0670 for all  10126 data
REM    239 parameters refined using      0 restraints
END
WGHT       .0145     22.4309
REM Highest difference peak  2.411,  deepest hole -1.784,  1-sigma level   .151
Q1    1    .1520   .2357   .4649  11.00000  0.05    2.41
Q2    1    .1186   .3609   .2500  11.00000  0.05    1.99
Q3    1    .2848   .2816   .0863  11.00000  0.05    1.42
Q4    1    .1238   .8772   .2798  11.00000  0.05    1.32
Q5    1    .1554   .8807   .2503  11.00000  0.05    1.03
Q6    1    .0728   .3584   .2504  11.00000  0.05     .90
Q7    1    .2500   .2500   .1227  10.25000  0.05     .88
Q8    1    .1420   .3956   .2328  11.00000  0.05     .86
Q9    1    .1488   .5591   .2476  11.00000  0.05     .75
Q10   1    .1399   .5940   .2504  11.00000  0.05     .75
Q11   1    .1157   .4168   .1293  11.00000  0.05     .68
Q12   1    .1125   .5490   .1008  11.00000  0.05     .68
Q13   1    .0902   .4038   .2496  11.00000  0.05     .67
Q14   1    .1220   .3994   .1913  11.00000  0.05     .66
Q15   1    .0184   .6328   .2890  11.00000  0.05     .64
Q16   1    .1230   .6744   .1366  11.00000  0.05     .61
Q17   1    .1310   .6918   .0726  11.00000  0.05     .61
Q18   1    .1644   .3589   .2746  11.00000  0.05     .60
Q19   1    .1785   .3813   .2506  11.00000  0.05     .59
Q20   1    .1941   .9602   .1602  11.00000  0.05     .59
;
