# Supplementary material for: cyclo-Tetra-μ-fluorido-1:2κ2 F;2:3κ2 F;3:4κ2 F;1:4κ2 F-octa­nitrato-1κ8 O,O′;3κ8 O,O′-tetra­kis­(1,10-phenanthroline)-2κ4 N,N′;4κ4 N,N′-2,4-dichromium(III)-1,3-dineodymium(III) methanol tetra­solvate monohydrate
Source: Acta Crystallogr Sect E Struct Rep Online. 2011 Oct 22;67(Pt 11):m1561–2. doi: 10.1107/S1600536811042383 (PMC3246981; doi:10.1107/S1600536811042383)
Supplement: Supplementary file 2 [file e-67-m1561-Isup2.hkl]

# 
# h,k,l, Fc-squared, Fo-squared, sigma(Fo-squared) and status flag 
# 
data_I
_shelx_title ' NdCrsquare' 
_shelx_refln_list_code          4 
_shelx_F_calc_maximum      439.79 
_exptl_crystal_F_000      3640.00 
_reflns_d_resolution_high   .5516 
 
 
_shelx_F_squared_multiplier     1.000 
 
loop_ 
 _refln_index_h 
 _refln_index_k 
 _refln_index_l 
 _refln_F_squared_calc 
 _refln_F_squared_meas 
 _refln_F_squared_sigma 
 _refln_observed_status 
   2   2   0    17447.41    11157.10     83.76 o 
   1   3   0   142631.06   157960.55   3326.31 o 
   3   3   0    21150.32    16190.95    162.20 o 
   2   4   0    17724.99    22219.24    156.82 o 
   4   4   0   168012.16   170350.00   3585.38 o 
   1   5   0   118288.08   127373.52   1052.97 o 
   3   5   0    88086.34    80766.62    601.57 o 
   5   5   0    79024.54    76017.69    856.97 o 
   0   6   0    24930.48    27234.89    308.67 o 
   2   6   0     6383.45     5928.15     45.43 o 
   4   6   0      565.70      917.13     17.46 o 
   6   6   0    12636.49    10898.50    122.60 o 
   1   7   0     6843.90     6479.94     54.01 o 
   3   7   0    28559.85    27387.30    202.63 o 
   5   7   0    75628.20    74477.44    547.62 o 
   7   7   0   106565.66   113778.51   1239.07 o 
   2   8   0    11174.97    12348.23    101.09 o 
   6   8   0     3851.08     4834.06     39.52 o 
   8   8   0   106000.77   103905.59   1097.12 o 
   1   9   0   152439.36   157944.00   1418.47 o 
   3   9   0    12915.26    11959.36    100.47 o 
   5   9   0    58811.88    57924.66    408.79 o 
   7   9   0     3229.62     3328.31     29.54 o 
   9   9   0    46594.68    47120.20    500.95 o 
   0  10   0     7907.44     8424.04     96.22 o 
   2  10   0    25427.93    25216.39    211.99 o 
   4  10   0       11.77       52.77      8.89 o 
   6  10   0     3736.67     3750.98     32.19 o 
   8  10   0     8677.68     8506.47     67.85 o 
  10  10   0     7236.74     7232.31     86.50 o 
   1  11   0    50231.77    53452.17    436.45 o 
   3  11   0    29058.51    29686.10    254.25 o 
   5  11   0     4120.73     4607.74     38.87 o 
   7  11   0    17571.11    16807.42    133.68 o 
   9  11   0     2389.74     2406.15     24.56 o 
  11  11   0    45000.90    43987.57    470.28 o 
   0  12   0   165821.16   168655.05   2906.45 o 
   2  12   0      213.22      235.08     10.16 o 
   4  12   0    61858.79    61512.97    502.60 o 
   6  12   0      308.43      342.13     17.84 o 
   8  12   0    34040.92    33120.91    259.25 o 
  10  12   0      734.69      735.62     14.28 o 
  12  12   0    21266.00    21578.71    243.65 o 
   1  13   0    13382.32    13840.36    117.49 o 
   3  13   0     8138.72     8438.83     77.11 o 
   5  13   0     5500.74     5550.30     49.31 o 
   7  13   0     1778.37     1632.73     19.85 o 
   9  13   0    15918.70    15714.73    126.77 o 
  11  13   0     2908.80     2739.93     29.39 o 
  13  13   0      138.68       27.54     22.37 o 
   0  14   0     5658.43     5745.34     75.88 o 
   2  14   0    12643.71    13086.80    112.03 o 
   4  14   0     3020.49     3176.75     32.49 o 
   6  14   0     1146.62     1072.29     21.97 o 
   8  14   0       23.66       40.30     14.57 o 
  10  14   0     7313.11     6914.34     60.47 o 
  12  14   0     1254.98     1179.22     20.73 o 
  14  14   0     3378.91     3463.60     55.87 o 
   1  15   0    21938.49    22848.45    191.19 o 
   3  15   0    39720.76    40276.60    345.31 o 
   5  15   0     8636.37     8396.25     73.85 o 
   7  15   0    29551.16    30593.60    259.09 o 
   9  15   0     7803.19     7697.47     73.49 o 
  11  15   0    46736.92    48400.30    423.75 o 
  13  15   0     1688.69     1747.39     25.51 o 
  15  15   0    23078.36    23045.93    295.09 o 
   0  16   0    49313.84    51245.46    607.63 o 
   2  16   0        1.40      -34.74     23.16 o 
   4  16   0    53523.02    56379.57    481.08 o 
   6  16   0      297.73      189.68     20.94 o 
   8  16   0    41169.58    41207.32    369.73 o 
  10  16   0     2062.89     1935.09     30.02 o 
  12  16   0    25579.38    25686.74    235.10 o 
  14  16   0      233.58      275.13     28.18 o 
  16  16   0    43321.69    45270.39    694.49 o 
   1  17   0    21468.82    22233.17    191.48 o 
   3  17   0     9218.63     9331.50     87.18 o 
   5  17   0     8416.16     7892.86     72.63 o 
   7  17   0       32.57      -39.66     26.44 o 
   9  17   0     4986.02     4956.09     56.28 o 
  11  17   0      132.34      -51.88     34.59 o 
  13  17   0     1159.17     1210.71     32.23 o 
  15  17   0      343.86      102.87     37.11 o 
  17  17   0     2215.69     2252.78     62.41 o 
   0  18   0      120.75      155.06     19.57 o 
   2  18   0     7508.02     7065.75     70.67 o 
   4  18   0     2463.57     2523.38     31.45 o 
   6  18   0     3575.09     3533.96     41.51 o 
   8  18   0     1783.26     1683.53     34.44 o 
  10  18   0    16305.44    16301.95    161.18 o 
  12  18   0     3661.41     3675.71     47.56 o 
  14  18   0    10330.92     9943.51    111.14 o 
  16  18   0     3747.00     3444.41     58.34 o 
  18  18   0     8450.96     8249.49    150.71 o 
   1  19   0     8140.01     8106.71     76.67 o 
   3  19   0    16105.56    16363.82    150.32 o 
   5  19   0     4122.50     4128.29     45.67 o 
   7  19   0    12615.43    13040.56    125.40 o 
   9  19   0       44.42      -42.74     28.49 o 
  11  19   0    33039.82    33498.04    319.35 o 
  13  19   0       23.43      -52.64     35.09 o 
  15  19   0    32382.72    33240.98    366.13 o 
  17  19   0       56.08      -59.86     39.91 o 
  19  19   0    25579.84    26238.21    446.60 o 
   0  20   0    17844.62    17909.16    223.07 o 
   2  20   0       49.38      -48.81     32.54 o 
   4  20   0    15459.64    16348.64    147.90 o 
   6  20   0       20.53      -36.32     24.22 o 
   8  20   0     7185.55     7284.09     80.11 o 
  10  20   0     1410.90     1283.57     38.88 o 
  12  20   0     8707.35     8933.74     98.59 o 
  14  20   0      325.46       59.26     41.54 o 
  16  20   0    16640.84    16730.74    201.02 o 
  18  20   0     5888.87     5709.76     99.32 o 
  20  20   0    11121.18    12115.24    225.57 o 
   1  21   0       79.69      -42.06     28.04 o 
   3  21   0      138.09      -53.51     35.67 o 
   5  21   0        4.06      -39.74     26.49 o 
   7  21   0      109.85      -47.04     31.36 o 
   9  21   0     1049.41     1120.10     43.59 o 
  11  21   0      944.54      887.05     56.65 o 
  13  21   0       34.78      -22.59     33.00 o 
  15  21   0      121.17       -4.63     34.81 o 
  17  21   0        6.89       43.96     45.05 o 
  19  21   0      612.79      655.64     78.03 o 
  21  21   0       93.90       32.07     90.89 o 
   0  22   0     1584.16     1487.78     42.16 o 
   2  22   0       12.85      -57.98     38.65 o 
   4  22   0     3759.01     3630.18     48.01 o 
   6  22   0       90.50      -48.01     32.00 o 
   8  22   0      454.50      479.26     37.26 o 
  10  22   0      797.88      606.35     33.82 o 
  12  22   0     2979.28     2763.24     58.52 o 
  14  22   0     1084.07      962.56     40.43 o 
  16  22   0     3367.20     3688.20     86.02 o 
  18  22   0     4704.48     5110.29     87.82 o 
  20  22   0     2243.01     2067.79     65.59 o 
  22  22   0     1017.97      945.23    107.59 o 
   1  23   0     2995.11     3121.28     45.38 o 
   3  23   0     8831.73     8799.45     96.08 o 
   5  23   0     4198.92     4222.00     55.69 o 
   7  23   0    13317.35    13531.62    143.16 o 
   9  23   0      313.04      252.64     36.09 o 
  11  23   0     9748.29     9650.17    121.19 o 
  13  23   0     2010.09     2152.64     58.26 o 
  15  23   0    13827.93    13675.84    183.57 o 
  17  23   0      146.17       -6.44     55.45 o 
  19  23   0    13654.39    14316.29    203.30 o 
  21  23   0      207.25       74.99     84.69 o 
   0  24   0     2223.10     2055.74     55.17 o 
   2  24   0      289.58      329.59     39.98 o 
   4  24   0    10677.27    11173.34    113.65 o 
   6  24   0     2220.40     2219.78     52.17 o 
   8  24   0     9373.16     9494.18    110.30 o 
  10  24   0     5536.17     5806.76     87.03 o 
  12  24   0     5823.93     5959.59     95.90 o 
  14  24   0     1919.99     2096.20     73.70 o 
  16  24   0     6418.33     7012.32    110.01 o 
  18  24   0     4979.16     5129.21     95.95 o 
  20  24   0     6345.70     6920.01    141.18 o 
   1  25   0      269.42      324.94     36.47 o 
   3  25   0        2.15      -58.95     39.30 o 
   5  25   0      581.50      603.76     41.01 o 
   7  25   0        6.06      -66.52     44.35 o 
   9  25   0         .76      -89.52     59.68 o 
  11  25   0      207.40      -55.09     46.67 o 
  13  25   0      202.47       68.39     64.10 o 
  15  25   0       30.17      -53.37     60.17 o 
  17  25   0       36.26      -74.72     65.10 o 
  19  25   0      538.78      496.12     72.72 o 
   0  26   0     1843.96     2079.80     92.42 o 
   2  26   0      598.67      357.19     40.33 o 
   4  26   0     4019.28     3944.59     59.24 o 
   6  26   0     2841.92     2801.25     53.48 o 
   8  26   0     3601.68     3640.91     68.97 o 
  10  26   0     1321.70     1340.53     68.09 o 
  12  26   0     3115.55     3005.80     79.53 o 
  14  26   0     1123.62      858.66     70.10 o 
  16  26   0     1761.85     1619.30     84.45 o 
  18  26   0     3122.11     3326.50     99.02 o 
   1  27   0     1290.47     1182.79     42.73 o 
   3  27   0     4133.74     4136.18     59.97 o 
   5  27   0     1543.00     1541.28     43.42 o 
   7  27   0     4824.37     4790.74     78.41 o 
   9  27   0      101.13      130.41     45.11 o 
  11  27   0     5901.24     5827.76    105.62 o 
  13  27   0      333.56      288.48     65.21 o 
  15  27   0     9419.24     9874.66    156.23 o 
  17  27   0       11.21     -248.77    165.85 o 
   0  28   0     1384.03     1599.65     92.36 o 
   2  28   0      244.24      234.66     50.49 o 
   4  28   0     1582.77     1836.83     57.23 o 
   6  28   0      289.46      287.73     59.38 o 
   8  28   0      209.75      168.89     54.58 o 
  10  28   0     2391.14     2347.09     78.91 o 
  12  28   0     1891.01     1891.42     80.16 o 
  14  28   0     2084.89     1960.88     84.75 o 
   1  29   0      174.87       -5.20     46.97 o 
   3  29   0      172.24      -11.77     54.16 o 
   5  29   0      308.01      347.44     51.34 o 
   7  29   0         .33       34.70     99.22 o 
   9  29   0     1453.14     1301.59    106.76 o 
  11  29   0      123.42       87.85     78.46 o 
  13  29   0       51.42     -120.21     80.14 o 
   0  30   0     3798.81     3276.76     99.22 o 
   2  30   0       27.00      -81.00     54.00 o 
   4  30   0     2460.12     2236.58    106.26 o 
   6  30   0       11.53     -114.84     76.56 o 
   8  30   0     1738.88     1516.11    136.19 o 
  10  30   0      101.54     -119.83     79.88 o 
   1  31   0     3477.85     3568.22     82.96 o 
   3  31   0     3834.89     3753.73    101.30 o 
   5  31   0     2266.43     2358.32    112.71 o 
   7  31   0     2822.96     2603.96    131.67 o 
   1   2   1    28593.87    33169.98    137.73 o 
   1   3   1     5950.28     5982.25     27.08 o 
   2   3   1    13002.25    14547.43     66.92 o 
   1   4   1    19366.13    19955.69    102.51 o 
   2   4   1    10422.22    11985.23     60.25 o 
   3   4   1    46889.07    48677.56    245.45 o 
   1   5   1   164182.75   172492.83   1665.34 o 
   2   5   1     8796.54     9091.78     49.51 o 
   3   5   1      359.22      517.30      4.64 o 
   4   5   1     1568.15     1503.79     10.76 o 
   1   6   1     1251.60     1707.19     14.04 o 
   2   6   1      557.27      792.04      6.15 o 
   3   6   1    64761.65    71830.52    381.66 o 
   4   6   1      471.15      621.70      5.35 o 
   5   6   1   164181.95   169154.27   1126.29 o 
   1   7   1    13001.65    14321.03     82.23 o 
   2   7   1     7071.24     9181.33     52.06 o 
   3   7   1     1561.74     1871.30     12.43 o 
   4   7   1     5343.24     4889.40     26.09 o 
   5   7   1        4.20       38.54      6.73 o 
   6   7   1    21781.34    23172.17    127.98 o 
   1   8   1    26986.74    28138.03    161.47 o 
   2   8   1      102.45      117.68      5.65 o 
   3   8   1     9108.32     9359.59     52.49 o 
   4   8   1     1510.60     1766.81     15.71 o 
   5   8   1    20832.96    21814.62    113.23 o 
   6   8   1    15494.28    16105.39     88.46 o 
   7   8   1    41280.45    42533.19    235.33 o 
   1   9   1     8207.95     9551.58     59.03 o 
   2   9   1    73089.20    73305.91    417.57 o 
   3   9   1      169.49      251.82      8.67 o 
   4   9   1      330.24      414.80      8.26 o 
   5   9   1     4477.54     5022.63     28.35 o 
   6   9   1    93757.89    94921.47    505.01 o 
   7   9   1        8.95        1.42      9.46 o 
   8   9   1     9559.87    10393.69     59.14 o 
   1  10   1    12898.51    12416.07     73.07 o 
   2  10   1    10140.31    10697.95     63.53 o 
   3  10   1    35557.30    37380.65    214.55 o 
   4  10   1     2567.93     2822.86     18.21 o 
   5  10   1    24132.76    24641.65    131.10 o 
   6  10   1      245.37      230.14      8.51 o 
   7  10   1     3400.69     3801.77     23.65 o 
   8  10   1      725.02      651.74      8.26 o 
   9  10   1    23579.15    23600.99    130.46 o 
   1  11   1      544.48      522.34     10.69 o 
   2  11   1     1150.81     1448.57     12.33 o 
   3  11   1     4952.88     5283.02     34.83 o 
   4  11   1     3103.33     2925.78     19.76 o 
   5  11   1     1902.40     1693.87     12.66 o 
   6  11   1     4624.06     4883.52     29.45 o 
   7  11   1       53.98       -3.93      9.27 o 
   8  11   1    12064.22    12330.22     71.15 o 
   9  11   1      217.81      219.04     10.13 o 
  10  11   1     2855.69     2903.97     20.05 o 
   1  12   1    66135.45    68353.14    394.16 o 
   2  12   1     3633.60     3623.21     25.06 o 
   3  12   1    21800.61    22646.91    136.94 o 
   4  12   1     1052.03     1247.93     12.95 o 
   5  12   1     1371.76     1264.33     13.05 o 
   6  12   1      133.42       93.56      7.91 o 
   7  12   1    29235.50    29999.12    167.80 o 
   8  12   1     2173.08     2461.25     18.33 o 
   9  12   1      790.73      856.77     11.00 o 
  10  12   1      731.03      638.49     10.98 o 
  11  12   1     8272.88     8341.19     49.21 o 
   1  13   1     3628.79     4361.45     29.16 o 
   2  13   1    72578.10    74803.15    435.58 o 
   3  13   1      133.52      230.89     11.90 o 
   4  13   1      244.73      187.26     13.59 o 
   5  13   1       74.23       24.22     12.78 o 
   6  13   1    44008.55    44729.34    246.33 o 
   7  13   1      481.80      512.75      9.76 o 
   8  13   1      668.58      561.11     14.24 o 
   9  13   1      576.72      549.12     11.98 o 
  10  13   1    48557.09    48196.25    268.00 o 
  11  13   1        1.62      -17.75     11.84 o 
  12  13   1      708.34      630.54     12.14 o 
   1  14   1    20535.49    21507.97    127.17 o 
   2  14   1      400.91      676.55     16.70 o 
   3  14   1    10722.42    10701.16    110.79 o 
   4  14   1      479.72      582.20      9.34 o 
   5  14   1    27274.69    27748.93    161.63 o 
   6  14   1      916.49     1000.20     13.71 o 
   7  14   1    18083.15    18462.51    109.13 o 
   8  14   1     1012.78      903.24     10.86 o 
   9  14   1    31487.75    31482.55    181.48 o 
  10  14   1       85.58      -18.24     12.16 o 
  11  14   1     8877.70     8896.46     55.50 o 
  12  14   1      265.52      271.54     12.32 o 
  13  14   1    24577.91    24554.36    141.15 o 
   1  15   1       11.52       79.03      9.35 o 
   2  15   1       38.56       44.90     10.38 o 
   3  15   1     2209.43     2492.98     20.91 o 
   4  15   1      798.61      785.85     15.03 o 
   5  15   1      129.58      153.58     12.88 o 
   6  15   1     1320.40     1547.98     14.46 o 
   7  15   1       56.76      -17.08     11.39 o 
   8  15   1     2795.00     2847.10     22.74 o 
   9  15   1       23.35      -19.93     13.29 o 
  10  15   1      178.77       77.82     12.80 o 
  11  15   1      949.69     1040.11     18.08 o 
  12  15   1     3134.93     3027.18     25.34 o 
  13  15   1       46.72      -18.75     12.50 o 
  14  15   1      863.90      936.50     18.95 o 
   1  16   1    20852.13    21293.87    132.00 o 
   2  16   1       72.59        6.43     12.03 o 
   3  16   1     8292.53     8539.57     57.15 o 
   4  16   1        4.30      156.79     17.46 o 
   5  16   1     3667.22     3699.03     27.29 o 
   6  16   1     1169.44     1108.33     18.84 o 
   7  16   1    33892.46    34764.82    212.30 o 
   8  16   1      198.54      385.22     44.15 o 
   9  16   1     8220.76     8378.61     59.62 o 
  10  16   1         .70      -25.54     17.03 o 
  11  16   1    11649.62    11729.49     79.22 o 
  12  16   1      467.38      632.83     24.05 o 
  13  16   1      941.03      953.69     17.99 o 
  14  16   1      611.86      638.43     19.84 o 
  15  16   1     6251.53     6318.53     52.53 o 
   1  17   1      260.17      528.75     25.29 o 
   2  17   1    76107.54    77422.95    475.26 o 
   3  17   1      812.11     1096.07     21.69 o 
   4  17   1       98.66      -23.05     15.37 o 
   5  17   1      168.42      169.46     15.65 o 
   6  17   1    53691.57    54441.69    319.87 o 
   7  17   1      145.39       92.62     16.27 o 
   8  17   1      272.30       85.73     20.14 o 
   9  17   1     1011.04     1059.31     21.78 o 
  10  17   1    36264.66    36791.00    237.65 o 
  11  17   1     1811.17     1792.64     21.27 o 
  12  17   1      553.23      423.17     23.20 o 
  13  17   1       32.95      -23.29     15.52 o 
  14  17   1     8926.55     8804.51     68.33 o 
  15  17   1       97.99      -34.05     22.70 o 
  16  17   1       14.39      -31.30     20.87 o 
   1  18   1    23438.49    23683.94    145.67 o 
   2  18   1       75.69      351.41     20.88 o 
   3  18   1    18939.08    19207.29    123.04 o 
   4  18   1      148.84      187.17     12.73 o 
   5  18   1    15214.37    15306.27     95.67 o 
   6  18   1      141.95       94.53     18.87 o 
   7  18   1    11459.87    11711.00     81.81 o 
   8  18   1      462.17      503.95     17.88 o 
   9  18   1    15431.66    15500.50    108.62 o 
  10  18   1      144.34      -19.15     18.08 o 
  11  18   1     4033.59     3923.71     34.63 o 
  12  18   1       20.33      -10.78     20.08 o 
  13  18   1    19446.27    19407.85    140.12 o 
  14  18   1        2.56      -38.93     25.95 o 
  15  18   1      326.29      138.10     29.04 o 
  16  18   1       11.20      -39.81     26.54 o 
  17  18   1     7839.25     7656.61     72.75 o 
   1  19   1      223.25      313.50     21.63 o 
   2  19   1       48.80      -20.69     16.21 o 
   3  19   1      624.79      682.11     17.90 o 
   4  19   1      305.03      218.57     16.86 o 
   5  19   1       11.27      -19.68     13.12 o 
   6  19   1      132.41       30.07     13.99 o 
   7  19   1       19.22      -12.87     21.23 o 
   8  19   1      528.51      396.67     23.02 o 
   9  19   1      550.03      452.08     18.06 o 
  10  19   1       29.13      -31.63     21.09 o 
  11  19   1      100.02      207.03     33.00 o 
  12  19   1      312.78      206.04     21.70 o 
  13  19   1         .58      -29.98     19.99 o 
  14  19   1     1423.94     1365.54     29.36 o 
  15  19   1       12.74      172.51     27.71 o 
  16  19   1     2579.71     2583.44     45.63 o 
  17  19   1      197.06       16.00     33.25 o 
  18  19   1      988.96      912.84     36.82 o 
   1  20   1    13214.00    13162.54     87.67 o 
   2  20   1       26.21      -22.44     14.96 o 
   3  20   1    18335.54    18279.33    122.47 o 
   4  20   1       14.65      132.93     20.22 o 
   5  20   1     3587.85     3623.56     30.57 o 
   6  20   1      358.25      239.25     20.90 o 
   7  20   1    16812.04    17167.93    117.41 o 
   8  20   1      266.70      307.52     24.32 o 
   9  20   1     3924.90     3838.95     34.82 o 
  10  20   1         .05      -29.30     19.53 o 
  11  20   1     5406.90     5403.56     46.69 o 
  12  20   1       49.73       41.86     21.29 o 
  13  20   1     2393.17     2238.99     33.56 o 
  14  20   1       22.70      -33.13     22.09 o 
  15  20   1     5039.32     5255.23     56.70 o 
  16  20   1         .77       71.64     26.73 o 
  17  20   1     1215.40     1081.27     34.89 o 
  18  20   1        2.67      -56.38     37.59 o 
  19  20   1     1883.36     1788.56     39.15 o 
   1  21   1      243.09      509.18     41.14 o 
   2  21   1    48662.84    48719.40    310.00 o 
   3  21   1      304.66      416.68     34.15 o 
   4  21   1      232.32      109.25     19.12 o 
   5  21   1      152.48      174.60     18.18 o 
   6  21   1    31700.90    32235.13    212.90 o 
   7  21   1        7.32      -28.95     19.30 o 
   8  21   1       50.92      -35.04     23.36 o 
   9  21   1       47.21        7.54     25.26 o 
  10  21   1    24022.56    24498.03    170.59 o 
  11  21   1      208.27      175.90     24.85 o 
  12  21   1       81.18      -33.85     22.56 o 
  13  21   1      173.24      129.93     20.08 o 
  14  21   1    14797.53    14964.80    126.56 o 
  15  21   1         .69      -41.65     27.77 o 
  16  21   1      282.27      187.87     35.18 o 
  17  21   1       95.15      -43.28     28.85 o 
  18  21   1     7742.72     8050.03     81.13 o 
  19  21   1      310.49      240.92     43.20 o 
  20  21   1      185.39       39.94     40.68 o 
   1  22   1    13476.90    13793.88     95.88 o 
   2  22   1      444.12      664.85     26.11 o 
   3  22   1    16409.67    16956.68    116.96 o 
   4  22   1       11.36       93.27     20.34 o 
   5  22   1    18018.86    18618.57    126.29 o 
   6  22   1         .17      -25.07     16.71 o 
   7  22   1    13678.44    14218.27    102.29 o 
   8  22   1       12.19       96.13     27.26 o 
   9  22   1    13668.60    13830.98    102.75 o 
  10  22   1       47.65      -35.28     23.52 o 
  11  22   1     9380.54     9377.68     79.30 o 
  12  22   1      117.40      108.94     29.73 o 
  13  22   1     9091.40     9358.27     85.45 o 
  14  22   1       58.52      -37.47     31.11 o 
  15  22   1      943.82     1023.87     42.39 o 
  16  22   1        1.74      -26.31     35.23 o 
  17  22   1     2434.93     2414.53     44.29 o 
  18  22   1       21.34       48.59     32.82 o 
  19  22   1     1058.05     1202.60     41.01 o 
  20  22   1       41.03       23.12     40.26 o 
  21  22   1     3829.77     3926.17     80.83 o 
   1  23   1      187.97       95.25     17.63 o 
   2  23   1      496.89      499.15     21.86 o 
   3  23   1       79.23      103.73     18.94 o 
   4  23   1        7.64      -34.57     23.05 o 
   5  23   1      536.24      511.96     25.68 o 
   6  23   1     1330.25     1168.91     28.68 o 
   7  23   1       51.71       39.13     25.31 o 
   8  23   1       89.38      -33.06     31.67 o 
   9  23   1      430.20      440.43     21.82 o 
  10  23   1      725.99      766.35     38.39 o 
  11  23   1       28.25       41.65     23.38 o 
  12  23   1       19.29      -56.27     37.51 o 
  13  23   1      108.16      -13.20     31.74 o 
  14  23   1       85.29       -4.34     33.08 o 
  15  23   1      146.87      202.80     42.53 o 
  16  23   1        2.05      -53.26     35.51 o 
  17  23   1       37.59      -48.58     32.39 o 
  18  23   1        4.64      -58.72     39.15 o 
  19  23   1       61.10      147.46     61.62 o 
  20  23   1      311.86      249.50     46.84 o 
  21  23   1       85.39      -31.75     53.39 o 
  22  23   1       98.94       -3.60     79.64 o 
   1  24   1     6688.61     6853.20     58.29 o 
   2  24   1       10.24      -36.36     24.24 o 
   3  24   1     8334.50     8551.06     66.38 o 
   4  24   1       17.29      172.59     20.23 o 
   5  24   1     7134.91     7397.85     58.81 o 
   6  24   1       39.55      -36.36     24.24 o 
   7  24   1     5707.95     5757.30     53.27 o 
   8  24   1       20.39      121.32     24.19 o 
   9  24   1     5410.99     5688.15     55.39 o 
  10  24   1       95.60       20.65     27.56 o 
  11  24   1     4258.07     4376.30     55.86 o 
  12  24   1        4.02      166.77     33.42 o 
  13  24   1     2684.52     2590.17     53.19 o 
  14  24   1         .39      -47.25     31.50 o 
  15  24   1     2643.74     2842.00     48.35 o 
  16  24   1       51.34       54.39     41.12 o 
  17  24   1     3424.68     3592.44     57.59 o 
  18  24   1        7.75      -12.93     41.89 o 
  19  24   1      329.66      253.59     46.50 o 
  20  24   1        2.67      123.46     55.64 o 
  21  24   1     1255.75     1069.84     97.42 o 
   1  25   1       25.25      203.72     35.75 o 
   2  25   1    30474.30    31790.59    223.09 o 
   3  25   1       16.27      158.24     28.92 o 
   4  25   1       16.06      -37.68     25.12 o 
   5  25   1       16.90       48.15     40.72 o 
   6  25   1    27137.94    28215.23    194.82 o 
   7  25   1         .16      -48.35     32.23 o 
   8  25   1       42.38      -44.30     29.53 o 
   9  25   1      208.38      245.48     37.89 o 
  10  25   1    18864.14    19742.30    167.13 o 
  11  25   1       24.40      -31.15     43.35 o 
  12  25   1        4.68      -63.92     42.61 o 
  13  25   1      247.89      125.85     30.95 o 
  14  25   1     6282.20     6555.00     79.26 o 
  15  25   1       16.62      -55.92     37.28 o 
  16  25   1      217.96      182.05     41.25 o 
  17  25   1       64.52        6.09     43.79 o 
  18  25   1     3072.37     3299.46     72.91 o 
  19  25   1         .30      -11.52     61.17 o 
   1  26   1     6245.55     6288.28     56.57 o 
   2  26   1      103.77       28.67     27.01 o 
   3  26   1     9636.77     9830.75     75.26 o 
   4  26   1         .72         .65     27.84 o 
   5  26   1     6954.43     7192.72     60.62 o 
   6  26   1        5.80      -39.00     31.26 o 
   7  26   1     7618.69     7846.83     69.55 o 
   8  26   1       91.24       86.22     33.57 o 
   9  26   1     4292.80     4335.13     55.58 o 
  10  26   1        6.26      -50.80     39.61 o 
  11  26   1     4939.32     5022.44     67.53 o 
  12  26   1       14.28       59.38     38.73 o 
  13  26   1     3860.66     3894.93     63.02 o 
  14  26   1       33.55       52.24     43.89 o 
  15  26   1     1207.23     1384.59     46.78 o 
  16  26   1       16.19      -74.20     49.47 o 
  17  26   1      707.76      685.55     60.00 o 
  18  26   1         .85       29.19     56.48 o 
   1  27   1      241.69      273.87     28.45 o 
   2  27   1      726.48      797.73     33.58 o 
   3  27   1         .72       46.17     32.17 o 
   4  27   1      222.87       71.94     36.57 o 
   5  27   1       10.12      -37.72     29.73 o 
   6  27   1       14.32      -42.41     28.27 o 
   7  27   1        4.65      -11.66     33.88 o 
   8  27   1      284.94      181.85     41.30 o 
   9  27   1        9.33       20.94     30.43 o 
  10  27   1       32.52      -29.02     34.13 o 
  11  27   1       60.27      109.48     42.17 o 
  12  27   1        5.91      -61.42     40.95 o 
  13  27   1       22.04       29.95     48.34 o 
  14  27   1       19.48      -77.23     51.49 o 
  15  27   1       23.06      134.56     57.72 o 
  16  27   1       34.98      -42.17     51.98 o 
  17  27   1       14.17       22.45     94.30 o 
   1  28   1     3136.76     3174.69     39.27 o 
   2  28   1       51.43       49.34     25.60 o 
   3  28   1     2437.33     2376.54     38.05 o 
   4  28   1       48.22       43.52     31.14 o 
   5  28   1     2995.07     3198.49     45.86 o 
   6  28   1      104.82      130.02     30.82 o 
   7  28   1     3211.33     3224.82     48.97 o 
   8  28   1         .26       -6.85     38.68 o 
   9  28   1     3991.72     3866.54     65.59 o 
  10  28   1        2.96      -12.02     41.37 o 
  11  28   1     1778.17     1872.41     59.53 o 
  12  28   1        7.61       84.74     57.78 o 
  13  28   1     2633.87     2684.39     66.51 o 
  14  28   1        1.60      -63.72     57.49 o 
  15  28   1     1212.27     1357.72     57.61 o 
   1  29   1       49.05      187.68     43.44 o 
   2  29   1    21650.22    23240.83    173.57 o 
   3  29   1       89.79      -12.32     40.03 o 
   4  29   1         .54      -60.86     41.06 o 
   5  29   1       33.42      111.48     48.26 o 
   6  29   1    10078.87    10463.55    108.49 o 
   7  29   1        3.13        3.87     40.04 o 
   8  29   1      198.31      101.38     48.97 o 
   9  29   1        3.96      -87.03     58.98 o 
  10  29   1     9788.45    10273.70    137.86 o 
  11  29   1       29.64        9.78     52.88 o 
  12  29   1      267.20       41.95     52.87 o 
  13  29   1        7.26      -16.28     57.32 o 
   1  30   1     4484.31     4400.69     52.84 o 
   2  30   1         .14      -60.80     40.53 o 
   3  30   1     5109.97     5276.92     65.08 o 
   4  30   1      121.11      219.86     41.97 o 
   5  30   1     2880.97     2998.58     64.05 o 
   6  30   1        4.45      -83.73     55.82 o 
   7  30   1     2749.70     2626.77     92.09 o 
   8  30   1       61.19        -.15     62.43 o 
   9  30   1     1385.00     1333.15     82.54 o 
  10  30   1       49.64       43.69     63.92 o 
   1  31   1      126.08       89.10     44.89 o 
   2  31   1       43.35      -70.68     47.12 o 
   3  31   1         .01       28.46     57.71 o 
   4  31   1       11.42       -8.35     67.27 o 
   5  31   1       36.55       68.70     64.72 o 
   6  31   1        1.54      -14.71     72.91 o 
   7  31   1        4.96       61.60     68.58 o 
   0   1   2      246.53     1697.47     30.84 o 
   0   2   2     4142.96     7007.35     40.99 o 
   1   2   2    18424.94    12111.33     48.58 o 
   2   2   2      771.43     1981.30     12.19 o 
   0   3   2     3259.33     6012.13     39.38 o 
   1   3   2    37678.68    34205.90    164.41 o 
   2   3   2     3960.31     5351.62     26.14 o 
   3   3   2    21017.54    22548.22    154.82 o 
   1   4   2      812.89     1799.56     10.63 o 
   2   4   2     5021.57     4499.52     23.94 o 
   3   4   2    42097.46    45586.38    233.28 o 
   4   4   2   149219.42   148749.64   1334.96 o 
   0   5   2    63408.82    62041.48    478.76 o 
   1   5   2    20796.58    18072.44     98.72 o 
   2   5   2     1512.08     1382.83      9.55 o 
   3   5   2     2487.82     1818.36     16.79 o 
   4   5   2    14988.22    14667.53     78.45 o 
   5   5   2    13315.53     9377.64     71.98 o 
   0   6   2   143697.72   150791.81   1496.11 o 
   1   6   2     9113.64     9544.83     53.34 o 
   2   6   2     6221.14     7350.20     40.32 o 
   3   6   2     3877.95     4295.92     24.53 o 
   4   6   2      870.21     1094.79      8.04 o 
   5   6   2      117.62      388.12      6.91 o 
   6   6   2     1601.14     2295.88     22.37 o 
   0   7   2    24834.95    28120.46    233.59 o 
   1   7   2    32714.69    33395.55    187.62 o 
   2   7   2      873.27      595.75      6.33 o 
   3   7   2    31939.89    33276.34    179.28 o 
   4   7   2      209.30      225.41      6.49 o 
   5   7   2    44126.35    48261.41    257.56 o 
   6   7   2     3636.32     3543.38     22.20 o 
   7   7   2    84274.36    82725.65    660.69 o 
   1   8   2     4426.17     4149.11     27.09 o 
   2   8   2     6780.91     7417.06     42.74 o 
   3   8   2      272.11      438.65      8.00 o 
   5   8   2       69.49      157.98     10.66 o 
   6   8   2       40.19       33.38      7.77 o 
   7   8   2      817.89      684.28     11.12 o 
   8   8   2   163953.39   168893.42   1517.55 o 
   0   9   2     3134.46     3342.99     99.19 o 
   1   9   2   100226.38   104830.19    596.74 o 
   2   9   2      562.21      629.29      8.64 o 
   3   9   2    38866.19    35058.28    563.24 o 
   4   9   2        3.09      -17.57     11.71 o 
   5   9   2    51455.13    52023.37    271.45 o 
   6   9   2      465.32      584.62      8.93 o 
   7   9   2    24144.96    23779.52    130.75 o 
   8   9   2      527.16      603.33     10.41 o 
   9   9   2    48944.88    49869.73    393.66 o 
   0  10   2    23023.36    23404.72    200.85 o 
   1  10   2      108.53      178.02     15.94 o 
   2  10   2      928.13     1349.83     10.82 o 
   3  10   2     1261.54     1379.49     13.79 o 
   4  10   2        8.21       66.58      7.45 o 
   5  10   2     3677.53     3502.65     21.53 o 
   6  10   2     3262.64     3056.57     19.02 o 
   7  10   2     8880.30     9472.34     54.67 o 
   8  10   2     2015.66     1947.49     14.73 o 
   9  10   2      248.03      205.56     11.81 o 
  10  10   2    15423.25    15011.16    118.63 o 
   0  11   2     5945.91     7480.77     66.46 o 
   1  11   2     9455.82     9234.19     56.10 o 
   2  11   2     6819.58     7473.31     45.15 o 
   3  11   2    41968.21    43243.89    241.48 o 
   4  11   2     2582.81     3011.55     20.17 o 
   5  11   2    10136.14    10174.05     57.54 o 
   6  11   2      714.81      929.48     10.42 o 
   7  11   2    30109.02    31159.39    172.38 o 
   8  11   2     2983.96     2998.76     21.07 o 
   9  11   2     1368.55     1311.56     12.90 o 
  10  11   2      121.05      226.74     10.07 o 
  11  11   2    46384.05    47838.57    366.63 o 
   0  12   2    76045.27    78264.16    649.92 o 
   1  12   2      745.03     1155.27     17.87 o 
   2  12   2      174.72      158.31      9.98 o 
   3  12   2      349.51      523.34     12.69 o 
   4  12   2    55379.41    55175.36    320.35 o 
   5  12   2     1685.06     1722.04     13.26 o 
   6  12   2      838.95      804.22      9.31 o 
   7  12   2      687.44      832.14     12.32 o 
   8  12   2    61851.86    63210.26    358.71 o 
   9  12   2       23.60        7.30      9.20 o 
  10  12   2      252.50      269.80     15.33 o 
  11  12   2       18.13       16.17     12.06 o 
  12  12   2    37391.62    37508.34    289.43 o 
   0  13   2       25.27      240.84     26.96 o 
   1  13   2    15440.86    15328.10     91.60 o 
   2  13   2      350.94      422.90     12.80 o 
   3  13   2     6479.29     6150.79     39.23 o 
   4  13   2     2381.26     2504.99     18.97 o 
   5  13   2     6395.03     5929.77     36.30 o 
   6  13   2     1473.91     1416.18     14.46 o 
   7  13   2    18702.80    19316.83    112.71 o 
   8  13   2      128.67       89.75     14.27 o 
   9  13   2    12329.49    12125.07     72.74 o 
  10  13   2         .41       78.85     12.45 o 
  11  13   2     2881.13     2835.68     20.94 o 
  12  13   2        1.10      -16.09     10.72 o 
  13  13   2      974.14     1001.77     19.92 o 
   0  14   2     1134.04     1208.38     18.64 o 
   1  14   2     1141.27     1181.80     12.69 o 
   2  14   2      342.17      217.64     11.56 o 
   3  14   2      905.46      729.74     14.38 o 
   4  14   2       22.04       28.15      8.88 o 
   5  14   2      299.55      220.95     12.70 o 
   6  14   2      391.28      280.74     14.24 o 
   7  14   2      517.77      487.14     13.61 o 
   8  14   2       45.11       28.26     11.59 o 
   9  14   2      258.00      303.29     18.80 o 
  10  14   2     1641.45     1461.79     17.58 o 
  11  14   2      362.29      348.12     16.17 o 
  12  14   2     1236.31     1230.19     16.23 o 
  13  14   2     1406.24     1528.77     18.73 o 
  14  14   2       48.39      -33.01     22.01 o 
   0  15   2     1986.48     1911.39     27.34 o 
   1  15   2     3567.48     3547.58     26.53 o 
   2  15   2      224.80      175.70     11.97 o 
   3  15   2    27267.43    28719.12    179.21 o 
   4  15   2      841.73      762.70     14.31 o 
   5  15   2     7203.84     7397.27     46.60 o 
   6  15   2     1549.42     1551.43     16.95 o 
   7  15   2    24493.98    24750.38    149.36 o 
   8  15   2     1608.58     1556.36     18.51 o 
   9  15   2     4984.03     4779.60     34.32 o 
  10  15   2      193.49      194.61     16.94 o 
  11  15   2    44359.80    44693.99    263.69 o 
  12  15   2      227.01      239.11     20.77 o 
  13  15   2     1155.40     1021.38     18.27 o 
  14  15   2     1407.05     1281.90     18.38 o 
  15  15   2    19806.24    20226.08    202.73 o 
   0  16   2    66201.39    67951.36    556.32 o 
   1  16   2     1363.07     1344.53     18.23 o 
   2  16   2     2494.61     2179.82     19.99 o 
   3  16   2      692.07      709.12     14.85 o 
   4  16   2    42345.77    42166.21    258.45 o 
   5  16   2     2291.56     2272.95     20.24 o 
   6  16   2     3359.43     3325.46     25.96 o 
   7  16   2      206.86      163.75     18.34 o 
   8  16   2    44004.25    44484.89    278.66 o 
   9  16   2     3032.02     3089.32     27.93 o 
  10  16   2     4968.90     4764.82     36.39 o 
  11  16   2       23.76      -27.48     18.32 o 
  12  16   2    27320.75    27603.74    172.75 o 
  13  16   2      686.07      659.97     18.43 o 
  14  16   2     2375.43     2244.21     24.96 o 
  15  16   2       27.28      -32.54     23.13 o 
  16  16   2    17423.61    17348.49    181.51 o 
   0  17   2     3382.07     3739.99     42.01 o 
   1  17   2    14839.76    14434.22     93.09 o 
   2  17   2     2346.32     2711.57     27.74 o 
   3  17   2     4860.62     4903.58     36.80 o 
   4  17   2      593.36      604.75     18.30 o 
   5  17   2     4235.24     4180.37     32.08 o 
   6  17   2      120.32      256.36     16.34 o 
   7  17   2     1840.78     1661.82     19.70 o 
   8  17   2       41.07      -22.54     15.03 o 
   9  17   2     7862.32     7612.60     56.38 o 
  10  17   2      112.01      250.18     30.48 o 
  11  17   2     2154.57     1984.80     24.93 o 
  12  17   2      263.93      155.13     20.15 o 
  13  17   2      347.52      329.45     22.98 o 
  14  17   2       61.25       37.75     16.40 o 
  15  17   2      709.95      593.92     24.74 o 
  16  17   2      616.81      646.05     33.00 o 
  17  17   2       65.98      -37.01     28.45 o 
   0  18   2     1878.82     1894.56     29.59 o 
   1  18   2       26.04       37.99     16.91 o 
   2  18   2      365.14      206.87     19.57 o 
   3  18   2      703.00      730.94     18.07 o 
   4  18   2      177.39      179.54     16.91 o 
   5  18   2      456.93      530.93     15.46 o 
   6  18   2     3385.23     3194.86     26.98 o 
   7  18   2     1203.98     1280.51     23.31 o 
   8  18   2     1138.09     1083.11     17.32 o 
   9  18   2       60.25       36.99     16.00 o 
  10  18   2    12360.36    12061.25     85.73 o 
  11  18   2       27.20      -23.23     15.49 o 
  12  18   2     3216.54     3176.39     30.46 o 
  13  18   2      148.38      197.21     19.17 o 
  14  18   2     4176.57     4164.24     41.21 o 
  15  18   2        3.35      -18.02     21.46 o 
  16  18   2     3300.75     3209.05     43.10 o 
  17  18   2      282.52      323.91     30.07 o 
  18  18   2     7479.12     7819.39    105.55 o 
   0  19   2       95.79      -31.47     20.98 o 
   1  19   2     3659.07     3730.97     31.25 o 
   2  19   2         .20      -19.32     12.88 o 
   3  19   2    11192.12    11372.47     78.77 o 
   4  19   2         .13      -20.11     13.41 o 
   5  19   2     4509.63     4695.68     36.26 o 
   6  19   2      366.94      389.72     15.37 o 
   7  19   2    17526.64    17877.89    122.73 o 
   8  19   2        9.63      -17.81     21.45 o 
   9  19   2      102.05      -29.20     19.91 o 
  10  19   2      251.74      141.04     16.00 o 
  11  19   2    23868.13    24231.15    168.08 o 
  12  19   2       10.52      -31.22     20.82 o 
  13  19   2     1064.86     1004.38     25.04 o 
  14  19   2       41.00        6.13     22.48 o 
  15  19   2    24072.43    24076.09    185.27 o 
  16  19   2       11.05      -16.31     31.12 o 
  17  19   2       96.32      -36.49     29.84 o 
  18  19   2      116.87      223.68     37.92 o 
  19  19   2    24768.36    25768.55    310.42 o 
   0  20   2    13868.05    14287.65    133.81 o 
   1  20   2       47.10       58.50     19.58 o 
   2  20   2      598.50      421.56     21.28 o 
   3  20   2        1.27       -1.21     18.66 o 
   4  20   2    17230.78    17118.37    114.09 o 
   5  20   2       11.29       23.11     19.57 o 
   6  20   2     1750.34     1719.03     20.73 o 
   7  20   2      221.41      248.64     23.99 o 
   8  20   2    10447.85    10602.50     78.04 o 
   9  20   2        4.68         .44     14.95 o 
  10  20   2     4678.89     4440.33     40.48 o 
  11  20   2       48.71      -34.72     23.15 o 
  12  20   2    11733.32    11802.50     91.12 o 
  13  20   2       15.22      -39.21     26.14 o 
  14  20   2     4139.88     4261.70     46.37 o 
  15  20   2         .32      -44.15     29.43 o 
  16  20   2    11454.77    11812.92    105.05 o 
  17  20   2       34.20       -8.01     28.06 o 
  18  20   2     6622.24     6751.69     76.59 o 
  19  20   2       33.52      -48.58     38.67 o 
  20  20   2     4612.61     4941.19     85.81 o 
   0  21   2      853.53      931.37     26.79 o 
   1  21   2      370.76      262.36     21.08 o 
   2  21   2      213.33      320.36     25.73 o 
   3  21   2     1631.00     1610.08     24.47 o 
   4  21   2       54.92      -25.88     17.26 o 
   5  21   2       39.87      -28.64     19.09 o 
   6  21   2      200.47      285.64     26.97 o 
   7  21   2     1193.57      973.53     23.32 o 
   8  21   2       75.23      -31.71     21.14 o 
   9  21   2       86.54      -27.80     18.53 o 
  10  21   2      509.10      761.03     39.53 o 
  11  21   2      954.48      843.44     27.45 o 
  12  21   2       62.32      -10.67     21.57 o 
  13  21   2      287.60      214.68     24.33 o 
  14  21   2        1.01       90.19     27.33 o 
  15  21   2      201.18       44.15     36.37 o 
  16  21   2      763.95      702.62     35.32 o 
  17  21   2      163.51       75.29     35.01 o 
  18  21   2       47.90       71.24     39.31 o 
  19  21   2      239.97       95.08     44.95 o 
  20  21   2       20.63      -54.24     39.83 o 
  21  21   2      272.04      268.49     55.75 o 
   0  22   2     7399.21     8055.81     84.13 o 
   1  22   2        4.55       62.80     20.62 o 
   2  22   2      145.53      -21.48     20.32 o 
   3  22   2      236.73      257.36     29.43 o 
   4  22   2     8875.66     9470.13     66.95 o 
   5  22   2        4.85      102.41     20.97 o 
   6  22   2      351.10      135.19     24.31 o 
   7  22   2       37.24       -8.18     19.95 o 
   8  22   2     2230.54     2246.39     28.14 o 
   9  22   2      469.84      477.80     31.16 o 
  10  22   2     1426.80     1280.74     28.49 o 
  11  22   2         .89      -17.07     27.63 o 
  12  22   2     4176.24     4163.80     44.87 o 
  13  22   2       24.35       57.26     24.55 o 
  14  22   2     1554.05     1356.94     38.72 o 
  15  22   2        2.22      -39.66     29.47 o 
  16  22   2     2789.43     2703.31     48.06 o 
  17  22   2       57.94       48.53     38.65 o 
  18  22   2     2368.98     2445.31     45.75 o 
  19  22   2       13.82      156.71     37.76 o 
  20  22   2     2056.18     1842.56     51.05 o 
  21  22   2       18.58       17.29     55.68 o 
  22  22   2     1056.70     1213.60     91.45 o 
   0  23   2      681.23      766.37     34.36 o 
   1  23   2     3073.98     3011.04     30.95 o 
   2  23   2       45.42        7.57     18.77 o 
   3  23   2     9526.59     9628.88     70.63 o 
   4  23   2      645.37      670.24     19.51 o 
   5  23   2     5207.61     5317.28     44.42 o 
   6  23   2      108.77       95.37     25.00 o 
   7  23   2    16121.62    16449.81    118.99 o 
   8  23   2       84.06       41.83     26.13 o 
   9  23   2      304.40      189.10     21.67 o 
  10  23   2        3.19      -33.92     22.61 o 
  11  23   2    14486.59    14854.67    120.34 o 
  12  23   2      243.71       93.73     28.11 o 
  13  23   2     2137.72     1986.18     41.99 o 
  14  23   2       52.15       72.26     41.52 o 
  15  23   2    14771.99    15503.26    144.85 o 
  16  23   2      671.07      812.43     58.84 o 
  17  23   2       19.48      -46.78     31.19 o 
  18  23   2       12.03      -58.27     38.85 o 
  19  23   2    11681.13    12086.41    119.46 o 
  20  23   2       29.29       -1.26     51.98 o 
  21  23   2      232.53      242.50     58.24 o 
  22  23   2         .69       59.50     65.41 o 
   0  24   2     4270.45     4721.93     60.38 o 
   1  24   2       23.37       52.63     23.87 o 
   2  24   2      789.58      621.15     22.19 o 
   3  24   2       96.29       93.57     22.02 o 
   4  24   2     8376.23     8644.84     64.84 o 
   5  24   2      229.28      203.25     19.55 o 
   6  24   2     2391.56     2301.57     31.26 o 
   7  24   2      560.26      605.38     27.83 o 
   8  24   2     7434.27     7663.52     65.73 o 
   9  24   2      349.58      369.68     26.60 o 
  10  24   2     3618.05     3432.60     45.59 o 
  11  24   2      344.81      292.24     41.45 o 
  12  24   2     8240.08     8717.02     90.17 o 
  13  24   2       17.69      -51.10     43.15 o 
  14  24   2     1761.90     1661.09     46.98 o 
  15  24   2      170.66      220.92     47.26 o 
  16  24   2     6229.16     6605.70     76.52 o 
  17  24   2       88.52      116.54     41.00 o 
  18  24   2     3497.39     3503.04     65.43 o 
  19  24   2        5.42       18.18     48.96 o 
  20  24   2     4987.23     5151.91     76.58 o 
   0  25   2        4.86       28.47     29.31 o 
   1  25   2       19.09      -45.73     30.48 o 
   2  25   2      252.87      544.68     48.23 o 
   3  25   2      121.07       16.82     25.87 o 
   4  25   2       14.01      -36.02     24.01 o 
   5  25   2       10.28      -45.86     30.58 o 
   6  25   2       67.47      166.41     27.17 o 
   7  25   2        6.96      -36.23     24.15 o 
   8  25   2       88.60      -46.33     31.58 o 
   9  25   2         .45      -50.76     33.84 o 
  10  25   2        2.21       58.40     37.00 o 
  11  25   2      373.84      172.04     34.10 o 
  12  25   2       75.35      -13.12     39.38 o 
  13  25   2      192.31      145.96     32.36 o 
  14  25   2      423.69      439.17     44.14 o 
  15  25   2      167.17       53.98     35.68 o 
  16  25   2       38.65        6.03     38.76 o 
  17  25   2      192.68      193.95     44.05 o 
  18  25   2        2.81      -49.69     49.73 o 
  19  25   2      297.19        4.88     66.14 o 
   0  26   2     1751.01     1549.69     39.68 o 
   1  26   2       72.75       33.74     30.40 o 
   2  26   2      460.52      331.84     26.07 o 
   3  26   2      156.47      158.31     28.55 o 
   4  26   2     3644.83     3737.75     39.87 o 
   5  26   2      155.70      127.46     27.86 o 
   6  26   2     1110.70     1006.06     33.01 o 
   7  26   2       30.09       21.06     30.78 o 
   8  26   2     3813.11     3744.95     47.56 o 
   9  26   2        1.24      -20.76     30.68 o 
  10  26   2     1788.68     1851.33     56.27 o 
  11  26   2      212.48      234.62     34.37 o 
  12  26   2     4617.07     4734.96     64.21 o 
  13  26   2       29.49       53.78     36.50 o 
  14  26   2     1984.58     2210.93     49.75 o 
  15  26   2         .58      -11.65     49.29 o 
  16  26   2     2715.86     2732.53     62.61 o 
  17  26   2       25.89       12.14     46.61 o 
  18  26   2     1663.26     1816.88     67.85 o 
   0  27   2       15.93      -46.62     43.20 o 
   1  27   2     2089.03     2360.07     41.44 o 
   2  27   2       24.64      -38.47     30.02 o 
   3  27   2     5148.26     5364.67     53.65 o 
   4  27   2       84.25       43.71     28.67 o 
   5  27   2     2147.21     2302.27     35.25 o 
   6  27   2         .11      -15.91     33.57 o 
   7  27   2     7551.06     7684.11     80.75 o 
   8  27   2       39.84       59.59     34.86 o 
   9  27   2      155.22      129.65     34.90 o 
  10  27   2       25.62       13.26     36.66 o 
  11  27   2     9819.42     9916.85    117.26 o 
  12  27   2        8.46      -58.20     39.98 o 
  13  27   2      354.79      232.77     43.08 o 
  14  27   2      234.78      104.18     57.37 o 
  15  27   2     9850.35     9867.82    120.48 o 
  16  27   2      148.30      131.83     51.51 o 
   0  28   2     2062.03     2247.79     50.40 o 
   1  28   2       11.71       97.29     29.11 o 
   2  28   2      470.77      383.44     30.92 o 
   3  28   2       86.66      158.32     33.30 o 
   4  28   2     1680.48     1767.65     46.10 o 
   5  28   2        1.06       65.74     34.19 o 
   6  28   2     1360.61     1466.33     39.16 o 
   7  28   2       71.81       29.19     42.50 o 
   8  28   2     1095.34     1169.71     55.67 o 
   9  28   2       23.83       25.96     42.91 o 
  10  28   2     3939.79     4087.47     86.50 o 
  11  28   2        4.06      -58.07     38.71 o 
  12  28   2     2899.83     3107.24     67.14 o 
  13  28   2       84.74      150.14     51.81 o 
  14  28   2     2971.15     2979.35     68.63 o 
  15  28   2       16.35       86.65     62.21 o 
   0  29   2      134.09       72.79     39.34 o 
   1  29   2      606.23      417.08     30.29 o 
   2  29   2      160.55      419.03     52.75 o 
   3  29   2       17.56      -70.87     47.25 o 
   4  29   2         .05      -27.70     42.99 o 
   5  29   2      615.38      478.35     42.94 o 
   6  29   2       59.99      111.38     63.14 o 
   7  29   2        7.95      -63.26     42.17 o 
   8  29   2       51.73      -24.36     44.81 o 
   9  29   2     1003.49      847.64    100.57 o 
  10  29   2       32.66       43.90     49.81 o 
  11  29   2      169.47       18.99     54.12 o 
  12  29   2        1.14      -87.69     58.46 o 
  13  29   2      247.08      125.38     55.41 o 
   0  30   2     5914.97     5885.49     88.12 o 
   1  30   2         .11      -44.15     38.35 o 
   2  30   2       29.70      -60.17     40.11 o 
   3  30   2       25.10       54.01     55.33 o 
   4  30   2     4229.46     4082.06     72.58 o 
   5  30   2        5.41       20.77     45.79 o 
   6  30   2       84.59      -78.56     52.38 o 
   7  30   2       26.40       98.92     54.54 o 
   8  30   2     3071.56     2787.85     80.99 o 
   9  30   2       11.48      -28.97     56.19 o 
  10  30   2      243.98      289.80     64.94 o 
   0  31   2        9.52       30.98     71.19 o 
   1  31   2     3037.35     3141.36     59.28 o 
   2  31   2      278.61      282.31     62.51 o 
   3  31   2     4693.59     4794.57     89.60 o 
   4  31   2       81.44      138.52     60.56 o 
   5  31   2     2476.74     2345.84     88.10 o 
   6  31   2       70.50      -84.38     56.25 o 
   7  31   2     4405.91     4249.60    102.84 o 
   1   2   3    60884.75    63973.89    356.86 o 
   1   3   3    12542.80    11973.94     59.58 o 
   2   3   3    57073.69    60911.72    313.65 o 
   1   4   3    35390.43    37184.18    194.76 o 
   2   4   3     4066.53     4697.39     24.97 o 
   3   4   3      307.29      493.45      7.32 o 
   1   5   3    41699.44    42518.62    227.85 o 
   2   5   3   154547.77   155128.50    984.63 o 
   3   5   3     2985.06     3240.90     18.55 o 
   4   5   3    11097.37    11432.29     61.04 o 
   1   6   3    25427.13    26165.65    145.87 o 
   2   6   3     1594.10     2074.97     14.21 o 
   3   6   3    26479.99    28931.71    158.54 o 
   4   6   3     1349.66     1036.20      7.64 o 
   5   6   3    39517.24    40343.39    220.72 o 
   1   7   3      357.19      455.53      8.38 o 
   2   7   3    15658.56    15954.18     90.70 o 
   3   7   3      373.31      477.26      7.58 o 
   4   7   3     7872.84     7787.26     43.33 o 
   5   7   3     2324.69     2302.84     15.64 o 
   6   7   3      244.27      376.81      9.00 o 
   1   8   3    30961.37    31450.64    177.08 o 
   2   8   3      394.30      395.48      9.44 o 
   3   8   3    38690.82    37844.61    210.98 o 
   4   8   3      658.16      614.94     15.05 o 
   5   8   3     8844.36     8580.50     48.68 o 
   6   8   3     4630.69     5238.63     32.30 o 
   7   8   3    16623.88    15995.23     91.09 o 
   1   9   3     1199.74     1475.46     12.62 o 
   2   9   3    56885.70    55441.72    316.53 o 
   3   9   3        1.56       37.91      7.61 o 
   4   9   3      151.62      111.23      8.88 o 
   5   9   3      875.91      774.52      9.63 o 
   6   9   3    47999.29    48550.03    270.71 o 
   7   9   3       40.10       92.06     12.90 o 
   8   9   3     5307.09     5111.11     32.07 o 
   1  10   3    41859.13    43357.21    250.77 o 
   2  10   3     2800.67     3214.74     21.35 o 
   3  10   3    46033.40    48127.38    278.00 o 
   4  10   3     1297.49     1400.05     11.26 o 
   5  10   3    68061.13    68956.72    376.87 o 
   6  10   3      419.16      267.26      9.18 o 
   7  10   3     5105.71     4853.88     30.32 o 
   8  10   3       30.52       67.35     11.10 o 
   9  10   3    32101.61    31947.79    178.36 o 
   1  11   3    12208.36    14007.11     86.78 o 
   2  11   3       44.07      184.52     12.35 o 
   3  11   3       74.92      152.42     10.15 o 
   4  11   3     1555.82     1651.35     12.71 o 
   5  11   3        4.68      -12.91      8.60 o 
   6  11   3     4897.50     5553.02     34.35 o 
   7  11   3        3.12       23.95     10.03 o 
   8  11   3    17309.16    16878.92     96.84 o 
   9  11   3       10.62      -14.96      9.97 o 
  10  11   3     1700.33     1699.44     14.31 o 
   1  12   3    35326.70    37711.48    230.22 o 
   2  12   3     3945.18     3813.79     25.95 o 
   3  12   3    15813.03    15360.69     92.31 o 
   4  12   3      686.37      966.62     11.92 o 
   5  12   3     2566.32     2996.07     20.26 o 
   6  12   3     3218.90     3643.47     24.62 o 
   7  12   3    19262.11    19595.74    114.05 o 
   8  12   3     3299.48     3032.61     23.10 o 
   9  12   3     3538.44     3554.67     24.82 o 
  10  12   3        8.81      -16.96     11.31 o 
  11  12   3    10018.64    10056.92     59.82 o 
   1  13   3     3601.59     3613.50     27.26 o 
   2  13   3    92818.41    93445.88    559.54 o 
   3  13   3      928.84      937.62     17.98 o 
   4  13   3     3021.36     2685.24     19.81 o 
   5  13   3      564.21      452.50     12.83 o 
   6  13   3    69189.34    65544.82    654.32 o 
   7  13   3      873.25      713.72     13.31 o 
   8  13   3      971.77      952.89     13.32 o 
   9  13   3     2074.95     2222.66     18.69 o 
  10  13   3    48778.21    49130.21    280.54 o 
  11  13   3       40.32        9.82     12.48 o 
  12  13   3     2251.40     2173.10     18.66 o 
   1  14   3    45194.38    46818.85    285.58 o 
   2  14   3      618.23      939.69     24.53 o 
   3  14   3    23405.26    24500.87    151.57 o 
   4  14   3      496.58      808.62     14.26 o 
   5  14   3    45923.75    46701.39    261.94 o 
   6  14   3       36.26      -16.18     10.79 o 
   7  14   3    17582.53    18053.61    106.12 o 
   8  14   3      808.97      963.55     12.73 o 
   9  14   3    52398.73    52934.79    310.35 o 
  10  14   3      582.65      464.12     16.83 o 
  11  14   3    10474.18    10525.57     64.79 o 
  12  14   3      424.35      414.69     12.63 o 
  13  14   3    35438.73    35552.76    215.46 o 
   1  15   3      993.97      892.75     14.03 o 
   2  15   3     4949.42     5300.49     37.81 o 
   3  15   3      190.39      172.77     19.11 o 
   4  15   3      862.71      710.56     14.25 o 
   5  15   3      768.88      612.39     15.22 o 
   6  15   3     4263.06     4398.85     30.10 o 
   7  15   3      678.40      582.85     16.15 o 
   8  15   3     2159.22     2198.69     19.41 o 
   9  15   3     1358.88     1131.86     14.71 o 
  10  15   3     3611.82     3435.39     27.11 o 
  11  15   3       94.58      117.22     22.57 o 
  12  15   3      123.32       31.96     16.13 o 
  13  15   3       12.13      -20.71     13.80 o 
  14  15   3     2392.88     2382.12     23.66 o 
   1  16   3    30159.65    31372.85    191.80 o 
   2  16   3       42.83      -16.12     12.87 o 
   3  16   3    16801.96    16926.21    110.73 o 
   4  16   3      277.72      519.07     24.99 o 
   5  16   3    14771.40    14812.48     91.99 o 
   6  16   3      185.40      149.24     15.69 o 
   7  16   3    13849.86    13967.88     89.12 o 
   8  16   3     1368.97     1526.54     17.90 o 
   9  16   3     8552.17     8269.56     56.30 o 
  10  16   3       90.67      -22.09     14.72 o 
  11  16   3    11154.54    11523.10     76.36 o 
  12  16   3       31.88       48.45     18.06 o 
  13  16   3      747.33      577.60     18.71 o 
  14  16   3      144.10       68.55     18.77 o 
  15  16   3      693.69      607.20     25.20 o 
   1  17   3      955.50     1261.16     20.23 o 
   2  17   3    60688.84    61146.83    389.26 o 
   3  17   3     3254.78     3273.35     28.59 o 
   4  17   3        5.18      -19.01     12.68 o 
   5  17   3     1812.34     1843.01     21.15 o 
   6  17   3    44712.67    44673.62    271.52 o 
   7  17   3      275.35      199.78     20.95 o 
   8  17   3     1367.03     1283.26     20.00 o 
   9  17   3      756.28      717.37     17.82 o 
  10  17   3    41492.10    41783.73    268.86 o 
  11  17   3      111.92      -26.69     21.43 o 
  12  17   3       54.37      -30.99     20.66 o 
  13  17   3      458.19      474.76     24.10 o 
  14  17   3    18488.58    19108.59    137.82 o 
  15  17   3       16.11      -31.28     20.85 o 
  16  17   3      119.31        8.35     18.22 o 
   1  18   3    27894.43    28849.68    183.56 o 
   2  18   3         .58      137.80     14.81 o 
   3  18   3    19025.98    19926.88    133.46 o 
   4  18   3      488.97      508.64     22.02 o 
   5  18   3    18569.14    18770.96    118.32 o 
   6  18   3       47.75      -27.00     18.00 o 
   7  18   3    14159.06    14141.85     95.02 o 
   8  18   3       15.46      -29.77     21.48 o 
   9  18   3    18039.99    18283.28    126.70 o 
  10  18   3        3.86      -36.29     24.19 o 
  11  18   3     9350.21     9422.51     69.33 o 
  12  18   3       56.31      -28.96     21.98 o 
  13  18   3    16028.09    16000.43    112.90 o 
  14  18   3      142.48        -.36     19.15 o 
  15  18   3     4379.43     4408.23     44.00 o 
  16  18   3       11.97      -29.26     19.51 o 
  17  18   3    10423.16    10524.39     95.79 o 
   1  19   3         .01        5.66     14.47 o 
   2  19   3     1201.94     1086.05     24.31 o 
   3  19   3      616.47      724.45     18.15 o 
   4  19   3        1.26      -24.33     16.22 o 
   5  19   3      734.88      759.33     17.36 o 
   6  19   3     1526.19     1494.19     18.60 o 
   7  19   3        2.46      -12.53     18.95 o 
   8  19   3     2147.27     2147.69     27.86 o 
   9  19   3      353.28      240.71     15.99 o 
  10  19   3      399.24      306.54     19.46 o 
  11  19   3      219.92      220.49     23.46 o 
  12  19   3     1706.87     1588.91     24.17 o 
  13  19   3       64.38      -33.14     22.62 o 
  14  19   3     1942.48     2016.61     29.47 o 
  15  19   3        3.21       86.69     24.61 o 
  16  19   3      501.41      440.31     32.24 o 
  17  19   3       30.50      -36.27     24.18 o 
  18  19   3     2126.30     2191.16     44.30 o 
   1  20   3    10127.33    10018.53     70.34 o 
   2  20   3        6.35      -26.95     17.97 o 
   3  20   3     8830.56     8832.61     63.13 o 
   4  20   3       32.61      174.30     17.04 o 
   5  20   3     7791.67     7543.41     54.12 o 
   6  20   3      360.01      323.68     24.71 o 
   7  20   3     4849.91     4631.93     39.46 o 
   8  20   3       30.22       73.44     20.37 o 
   9  20   3     3771.13     3876.41     35.39 o 
  10  20   3       11.78      -33.49     22.33 o 
  11  20   3     5530.94     5549.49     48.08 o 
  12  20   3       28.60      -19.36     23.17 o 
  13  20   3     1173.84      926.67     28.14 o 
  14  20   3        3.38      -38.04     25.36 o 
  15  20   3     1231.50     1072.79     35.49 o 
  16  20   3      158.13      210.53     25.54 o 
  17  20   3     1583.54     1462.77     35.47 o 
  18  20   3         .64       21.57     33.81 o 
  19  20   3      250.90       58.03     38.85 o 
   1  21   3      480.52      608.24     30.35 o 
   2  21   3    38764.29    39247.91    251.47 o 
   3  21   3      122.33      222.20     26.28 o 
   4  21   3      201.62       53.34     16.49 o 
   5  21   3        1.88      -24.05     16.03 o 
   6  21   3    27070.90    27200.21    181.33 o 
   7  21   3       10.98        3.88     20.17 o 
   8  21   3        1.07      -33.72     22.48 o 
   9  21   3        2.95      -36.32     24.21 o 
  10  21   3    20094.78    19731.01    143.14 o 
  11  21   3      184.88      143.27     21.73 o 
  12  21   3      151.54       73.68     21.72 o 
  13  21   3      288.28      186.81     23.25 o 
  14  21   3    14160.05    14458.01    127.04 o 
  15  21   3      118.22       82.69     30.31 o 
  16  21   3      440.26      280.30     28.45 o 
  17  21   3         .15      -41.83     27.89 o 
  18  21   3     7153.07     7258.56     76.23 o 
  19  21   3       52.57      -26.27     35.31 o 
  20  21   3      839.07      883.58     45.31 o 
   1  22   3    11942.52    12098.70     85.21 o 
   2  22   3      301.08      338.45     19.01 o 
   3  22   3    10543.37    10632.65     74.54 o 
   4  22   3       17.07       84.49     19.56 o 
   5  22   3    10718.09    10639.67     75.66 o 
   6  22   3       50.23      -32.14     21.43 o 
   7  22   3     7873.27     7675.79     60.54 o 
   8  22   3      487.75      581.65     22.34 o 
   9  22   3     6937.76     7333.41     61.90 o 
  10  22   3      312.08      216.63     26.99 o 
  11  22   3     5748.17     5943.44     53.94 o 
  12  22   3      190.89      259.98     29.94 o 
  13  22   3     6935.53     6952.06     66.34 o 
  14  22   3        1.60      -50.90     33.94 o 
  15  22   3     3901.94     4022.30     52.84 o 
  16  22   3         .02      -50.11     33.40 o 
  17  22   3     5389.38     5712.02     63.34 o 
  18  22   3      120.22       63.91     42.48 o 
  19  22   3      843.37      998.29     40.26 o 
  20  22   3      196.14      -14.09     43.69 o 
  21  22   3     2765.98     2626.15     58.19 o 
   1  23   3      878.72      870.98     23.86 o 
   2  23   3     1145.98     1142.36     22.82 o 
   3  23   3      734.31      796.78     18.58 o 
   4  23   3      334.74      156.54     20.62 o 
   5  23   3       51.59       45.81     18.99 o 
   6  23   3     1751.34     1856.32     30.66 o 
   7  23   3         .59        4.24     24.22 o 
   8  23   3       15.72      -31.36     20.91 o 
   9  23   3       54.23       12.45     21.11 o 
  10  23   3       58.46      -22.91     25.61 o 
  11  23   3       19.51       30.41     25.63 o 
  12  23   3       61.00      -37.98     25.32 o 
  13  23   3         .08      -45.75     30.50 o 
  14  23   3      145.04      119.12     41.16 o 
  15  23   3       20.60      120.78     46.27 o 
  16  23   3       21.35      -51.70     34.47 o 
  17  23   3       58.74      -19.01     40.92 o 
  18  23   3       34.04      -59.25     39.50 o 
  19  23   3         .15       71.26     43.67 o 
  20  23   3       63.05       24.71     50.04 o 
  21  23   3      153.72      142.83     76.36 o 
   1  24   3     3839.44     3611.19     36.00 o 
   2  24   3      128.01       47.00     22.31 o 
   3  24   3     3637.49     3633.06     35.30 o 
   4  24   3       67.11       70.06     20.29 o 
   5  24   3     3829.00     3789.35     35.80 o 
   6  24   3      275.57      234.43     27.10 o 
   7  24   3     4160.77     4242.33     42.39 o 
   8  24   3       91.25      172.07     28.55 o 
   9  24   3     2463.00     2292.29     35.46 o 
  10  24   3        2.70        3.90     34.04 o 
  11  24   3     2337.25     2114.67     42.20 o 
  12  24   3      262.92      455.50     43.19 o 
  13  24   3     2778.16     2812.34     55.56 o 
  14  24   3       60.26      -55.81     37.20 o 
  15  24   3      846.04      873.49     46.93 o 
  16  24   3       17.64      102.41     40.03 o 
  17  24   3     2013.33     1894.05     47.65 o 
  18  24   3       18.73      -63.47     42.31 o 
  19  24   3      250.61      148.86     51.04 o 
  20  24   3         .15       43.91     59.31 o 
   1  25   3      123.12      218.47     28.83 o 
   2  25   3    26703.80    27289.79    190.68 o 
   3  25   3      345.29      405.98     48.41 o 
   4  25   3       75.55      -10.79     21.16 o 
   5  25   3        5.23       12.91     30.06 o 
   6  25   3    17293.44    17911.88    130.01 o 
   7  25   3      141.59       56.49     34.61 o 
   8  25   3       85.83      -13.89     24.50 o 
   9  25   3      430.33      618.80     35.48 o 
  10  25   3    13692.47    14086.92    125.98 o 
  11  25   3         .36      -42.79     35.75 o 
  12  25   3      115.07       -3.41     30.04 o 
  13  25   3      355.07      257.19     38.65 o 
  14  25   3     4867.51     4927.31     76.25 o 
  15  25   3        9.66      -60.48     40.32 o 
  16  25   3       52.13      -67.84     45.23 o 
  17  25   3       21.48      -22.20     49.65 o 
  18  25   3     2984.19     2753.89     62.16 o 
  19  25   3      159.30       25.27     62.06 o 
   1  26   3     7854.71     7923.02     69.78 o 
   2  26   3      260.10      189.92     35.26 o 
   3  26   3     5748.79     5732.53     54.50 o 
   4  26   3       93.66      125.54     23.60 o 
   5  26   3     4614.84     4585.13     47.73 o 
   6  26   3       61.20      -22.53     27.80 o 
   7  26   3     5468.29     5162.12     55.62 o 
   8  26   3      208.02      284.94     34.87 o 
   9  26   3     4885.26     5178.64     63.83 o 
  10  26   3        6.50      -57.66     38.44 o 
  11  26   3     4834.34     5299.52     71.33 o 
  12  26   3        2.09       -2.64     35.58 o 
  13  26   3     2843.01     2871.54     59.98 o 
  14  26   3      119.67      270.37     55.08 o 
  15  26   3     1658.81     1715.81     66.58 o 
  16  26   3         .30      -72.94     48.63 o 
  17  26   3     1317.95     1359.81     62.11 o 
  18  26   3       64.68      173.74     62.34 o 
   1  27   3      273.57      313.51     25.82 o 
   2  27   3      480.07      436.58     33.19 o 
   3  27   3         .61      -48.53     35.99 o 
   4  27   3        1.27      -37.46     24.97 o 
   5  27   3      113.53       97.77     27.73 o 
   6  27   3      112.68        9.02     32.90 o 
   7  27   3        8.51       99.66     33.90 o 
   8  27   3      152.64      -33.10     39.75 o 
   9  27   3      133.17       37.18     33.19 o 
  10  27   3       43.23      -62.16     41.44 o 
  11  27   3       45.36       73.60     56.83 o 
  12  27   3       42.89        3.20     51.04 o 
  13  27   3       53.16      -31.25     44.09 o 
  14  27   3        1.73      -24.82     61.47 o 
  15  27   3       31.45      136.55     48.80 o 
  16  27   3      101.25        7.73     56.75 o 
   1  28   3     2914.01     3051.65     40.99 o 
   2  28   3       33.56       12.39     29.18 o 
   3  28   3     2963.39     3195.68     42.36 o 
   4  28   3        5.06       72.82     30.60 o 
   5  28   3     4105.98     4148.28     56.26 o 
   6  28   3      121.43      111.97     35.28 o 
   7  28   3     1880.28     1904.86     49.10 o 
   8  28   3         .92       -1.43     43.42 o 
   9  28   3     3794.80     3859.43     80.81 o 
  10  28   3       12.53      -57.69     41.15 o 
  11  28   3     1115.29     1001.28     60.87 o 
  12  28   3       46.94      133.31     47.71 o 
  13  28   3     2339.71     2195.79     65.26 o 
  14  28   3       10.32       28.50     55.56 o 
  15  28   3      907.65      918.49     80.51 o 
   1  29   3        6.52       35.10     46.90 o 
   2  29   3    14015.09    14324.22    123.57 o 
   3  29   3       62.14       22.14     45.58 o 
   4  29   3         .60      -67.44     44.96 o 
   5  29   3       67.56       71.51     48.89 o 
   6  29   3    11763.35    12290.38    135.24 o 
   7  29   3       84.59       57.41     48.35 o 
   8  29   3        2.16      -64.40     42.93 o 
   9  29   3         .03       74.42     51.35 o 
  10  29   3     8919.43     8874.28    131.37 o 
  11  29   3        1.17       14.52     49.57 o 
  12  29   3      157.34       74.70     51.00 o 
  13  29   3       10.37      -45.37     85.57 o 
   1  30   3     3285.67     3244.27     55.63 o 
   2  30   3       81.04      -65.42     43.61 o 
   3  30   3     3544.90     3709.02     63.01 o 
   4  30   3      131.59      264.79     51.08 o 
   5  30   3     2301.63     2097.14     70.14 o 
   6  30   3        4.61      -24.87     55.16 o 
   7  30   3     3666.60     3434.27     96.88 o 
   8  30   3         .26        8.71     54.04 o 
   9  30   3     1682.94     1618.83     78.61 o 
  10  30   3       43.65      -19.26     67.04 o 
   1  31   3      216.99      307.65     47.88 o 
   2  31   3       98.83      -78.82     52.54 o 
   3  31   3         .15      -16.28     51.28 o 
   4  31   3       38.21      -17.91     54.75 o 
   5  31   3       14.01       84.20     64.83 o 
   6  31   3      165.79       43.53     74.16 o 
   7  31   3       76.44       -8.23    124.21 o 
   0   0   4    56659.23    58803.16    935.82 o 
   0   1   4     7853.90     5016.29     35.58 o 
   1   1   4    71170.92    69671.21    536.01 o 
   0   2   4    12057.84    14283.91     96.98 o 
   1   2   4     6582.25     4611.21     22.72 o 
   2   2   4      359.71      501.36      6.42 o 
   0   3   4     4861.86     3401.45     26.80 o 
   1   3   4    28275.24    27944.61    144.23 o 
   2   3   4    13224.98    15485.24     77.15 o 
   3   3   4   148525.94   157483.02   1520.53 o 
   1   4   4    12364.30    13704.16     75.37 o 
   2   4   4     3363.42     4470.75     24.29 o 
   3   4   4     3809.92     4126.69     22.58 o 
   4   4   4   153188.88   137461.00   1114.12 o 
   0   5   4      520.73      738.97     12.47 o 
   1   5   4    39660.12    32815.87    313.89 o 
   2   5   4      383.72      303.22      4.99 o 
   3   5   4      536.33      820.43      7.89 o 
   4   5   4      823.25      926.22      7.86 o 
   5   5   4      222.91      361.85     15.17 o 
   0   6   4      169.45      266.09      7.06 o 
   1   6   4     7801.62     8278.07     47.77 o 
   2   6   4     1132.24     1032.00      9.13 o 
   3   6   4    11365.85    11591.13     61.86 o 
   4   6   4     5960.19     8530.26     49.02 o 
   5   6   4      230.50      297.53      4.81 o 
   6   6   4     2069.15     1237.08     12.94 o 
   0   7   4     8132.22     8550.34     70.97 o 
   1   7   4   103174.88   106837.76    643.18 o 
   2   7   4      296.35      371.04      7.72 o 
   3   7   4   102327.43   102188.23    581.11 o 
   4   7   4       18.08      108.11     10.69 o 
   5   7   4    17443.90    16072.68     89.42 o 
   6   7   4     1116.10      962.11      9.49 o 
   7   7   4    56844.92    59315.22    466.61 o 
   1   8   4     4192.44     4672.15     31.72 o 
   2   8   4      167.72      258.09     10.32 o 
   3   8   4     1679.86     1948.56     15.04 o 
   4   8   4   187334.11   179156.97   3394.21 o 
   5   8   4     3590.81     3851.07     25.13 o 
   6   8   4      240.52      327.59      7.88 o 
   7   8   4       42.97      199.71      9.68 o 
   8   8   4   151973.77   159226.88   1317.15 o 
   0   9   4     2457.21     2700.27     40.49 o 
   1   9   4    44644.19    40914.75    238.69 o 
   2   9   4      565.78      656.44      9.26 o 
   3   9   4    14737.62    15812.74     90.61 o 
   4   9   4     1400.51     1621.20     15.62 o 
   5   9   4    16394.47    16383.06     90.12 o 
   6   9   4     2641.78     3190.18     21.05 o 
   7   9   4    17551.57    17062.61     99.06 o 
   8   9   4      113.78      142.34     13.87 o 
   9   9   4    54815.28    53418.21    445.33 o 
   0  10   4     7319.49     9377.52     85.19 o 
   1  10   4     1202.77     1518.88     13.69 o 
   2  10   4     3137.22     2670.12     18.44 o 
   3  10   4      143.46      108.70      9.29 o 
   4  10   4     2745.28     3564.89     23.14 o 
   5  10   4      117.16       95.61      9.47 o 
   6  10   4     3293.34     2942.82     20.24 o 
   7  10   4      225.57      180.74      8.60 o 
   8  10   4       16.67       61.36     11.31 o 
   9  10   4      676.48      920.33     14.33 o 
  10  10   4    22338.23    22731.63    193.32 o 
   0  11   4         .89       44.27     14.00 o 
   1  11   4    13868.98    15008.93     92.66 o 
   2  11   4     5016.25     6098.38     37.95 o 
   3  11   4    44815.50    44745.09    256.72 o 
   4  11   4     2020.68     1837.68     14.69 o 
   5  11   4     9042.61     8934.72     51.01 o 
   6  11   4       13.20       12.57      7.96 o 
   7  11   4    58049.52    60750.14    338.69 o 
   8  11   4       83.80      175.22     12.71 o 
   9  11   4     1076.65     1223.19     13.74 o 
  10  11   4       93.01       -8.45     12.72 o 
  11  11   4    69738.44    70386.52    565.03 o 
   0  12   4    42832.25    41858.54    372.50 o 
   1  12   4      483.77      410.90     12.00 o 
   2  12   4        3.61       -2.06     10.57 o 
   3  12   4     2010.35     2496.64     18.77 o 
   4  12   4    72641.85    74968.14    420.63 o 
   5  12   4      185.81      322.66     10.13 o 
   6  12   4     2266.47     2311.68     16.99 o 
   7  12   4      631.62      736.60     13.56 o 
   8  12   4    74269.64    76884.76    435.55 o 
   9  12   4        1.60       27.33     10.78 o 
  10  12   4     3627.27     3798.58     26.76 o 
  11  12   4         .07      -15.13     12.89 o 
  12  12   4    37863.90    38112.53    315.40 o 
   0  13   4     4589.21     4516.47     45.72 o 
   1  13   4     5973.30     5999.84     41.77 o 
   2  13   4       77.85      326.57     23.06 o 
   3  13   4     1110.73     1199.16     12.64 o 
   4  13   4      389.33      366.72     12.89 o 
   5  13   4     1980.28     1984.35     16.09 o 
   6  13   4        5.93       72.07     11.16 o 
   7  13   4     7088.54     6777.63     61.45 o 
   8  13   4     2090.17     2058.92     17.95 o 
   9  13   4    10865.48    11036.20     66.84 o 
  10  13   4      406.48      591.13     22.96 o 
  11  13   4      910.36      905.27     12.52 o 
  12  13   4      331.65      314.62     14.23 o 
  13  13   4      364.67      385.97     16.49 o 
   0  14   4      527.84      413.64     25.29 o 
   1  14   4     5026.80     4221.10     32.34 o 
   2  14   4      409.89      367.50     13.09 o 
   3  14   4      466.32      437.62     10.84 o 
   4  14   4    18507.04    18437.76    107.81 o 
   5  14   4      299.40      385.31     25.16 o 
   6  14   4      185.93       87.47     14.83 o 
   7  14   4     1406.81     1258.91     14.00 o 
   8  14   4     3310.73     3074.55     23.07 o 
   9  14   4      152.87      236.91     19.36 o 
  10  14   4     6368.56     6146.23     41.01 o 
  11  14   4      158.20       85.40     13.48 o 
  12  14   4     6981.33     6928.55     47.50 o 
  13  14   4      838.44      948.74     29.83 o 
  14  14   4     3284.24     2966.09     44.72 o 
   0  15   4       17.57      -29.79     19.86 o 
   1  15   4     8239.67     8248.82     55.06 o 
   2  15   4      438.10      534.10     15.23 o 
   3  15   4    25872.64    26131.85    165.44 o 
   4  15   4      714.94      629.27     10.53 o 
   5  15   4     8227.72     8107.76     51.61 o 
   6  15   4       44.95       47.70     14.07 o 
   7  15   4    32253.87    32794.90    190.85 o 
   8  15   4      179.58      200.99     12.94 o 
   9  15   4      817.97      769.45     15.97 o 
  10  15   4      730.78      744.90     14.11 o 
  11  15   4    38885.59    38504.56    232.58 o 
  12  15   4      173.96      152.81     19.34 o 
  13  15   4      768.66      606.66     17.96 o 
  14  15   4       31.86      -24.61     16.41 o 
  15  15   4    24992.38    25473.38    234.73 o 
   0  16   4    12338.28    12347.02    111.98 o 
   1  16   4     2589.80     2316.90     21.27 o 
   2  16   4        2.01      -23.58     15.72 o 
   3  16   4      722.23      603.15     12.73 o 
   4  16   4    22183.96    23213.26    143.46 o 
   5  16   4      640.33      463.38     16.02 o 
   6  16   4     1932.96     1595.13     16.30 o 
   7  16   4      153.02         .15     14.50 o 
   8  16   4    31036.59    31633.59    191.88 o 
   9  16   4       15.63      -21.71     14.48 o 
  10  16   4     3580.95     3497.92     29.09 o 
  11  16   4        6.31      -26.67     17.78 o 
  12  16   4    22522.86    22934.77    149.50 o 
  13  16   4       15.47      -28.38     18.92 o 
  14  16   4     4063.82     3763.76     35.00 o 
  15  16   4       24.52      -27.10     18.07 o 
  16  16   4    10807.60    10797.58    115.75 o 
   0  17   4     7215.31     7644.86     73.43 o 
   1  17   4     2791.12     2940.73     26.31 o 
   2  17   4     4816.32     5413.70     42.71 o 
   3  17   4      995.35     1043.53     21.40 o 
   4  17   4     2533.64     2498.29     22.93 o 
   5  17   4     2871.16     2895.22     24.87 o 
   6  17   4      780.57      872.56     20.62 o 
   7  17   4     2332.92     2574.72     23.49 o 
   8  17   4     1077.40      947.89     19.17 o 
   9  17   4     6962.66     6896.73     49.76 o 
  10  17   4      124.94      213.08     26.04 o 
  11  17   4     1361.49     1273.10     19.48 o 
  12  17   4       46.39      -20.96     13.97 o 
  13  17   4      347.56      252.35     18.87 o 
  14  17   4         .01       94.12     18.35 o 
  15  17   4       94.48      -13.56     21.86 o 
  16  17   4      133.27       62.85     20.94 o 
  17  17   4      595.39      596.60     45.44 o 
   0  18   4      446.35      412.95     22.98 o 
   1  18   4      171.48      144.18     16.54 o 
   2  18   4      122.23      -23.49     15.66 o 
   3  18   4     1456.79     1421.10     19.34 o 
   4  18   4     1877.97     1980.20     21.03 o 
   5  18   4     2064.10     2187.20     22.28 o 
   6  18   4     3566.62     3280.66     27.94 o 
   7  18   4     2214.79     2312.30     23.15 o 
   8  18   4      181.10       83.55     14.78 o 
   9  18   4      823.62      949.04     30.27 o 
  10  18   4     6165.76     5781.69     46.23 o 
  11  18   4       13.40      -27.09     18.06 o 
  12  18   4     4066.60     3744.97     34.70 o 
  13  18   4      318.62      382.59     30.04 o 
  14  18   4     3721.25     3693.86     37.39 o 
  15  18   4      207.75      107.06     24.20 o 
  16  18   4     3962.68     3741.45     41.19 o 
  17  18   4        2.90      132.55     28.94 o 
  18  18   4     6421.48     6505.90     85.87 o 
   0  19   4       25.01      -44.05     29.36 o 
   1  19   4     2047.07     2126.47     22.03 o 
   2  19   4       20.89      -21.77     14.52 o 
   3  19   4    11537.86    11718.41     81.20 o 
   4  19   4     1175.90     1212.24     22.39 o 
   5  19   4     3629.47     3493.09     29.44 o 
   6  19   4      341.34      274.32     17.40 o 
   7  19   4    18515.94    18511.74    122.57 o 
   8  19   4      148.66      144.81     16.74 o 
   9  19   4       91.72      -30.81     20.54 o 
  10  19   4      123.94       52.55     16.02 o 
  11  19   4    23721.51    23854.44    170.01 o 
  12  19   4       62.23      -18.28     25.11 o 
  13  19   4     1833.25     1730.08     25.30 o 
  14  19   4      282.06      210.75     24.02 o 
  15  19   4    22745.23    23206.07    185.37 o 
  16  19   4        3.88      -45.94     30.63 o 
  17  19   4      165.03       17.85     31.55 o 
  18  19   4       12.18       -4.06     30.76 o 
  19  19   4    20965.06    21627.59    255.77 o 
   0  20   4     8431.28     8509.79     86.42 o 
   1  20   4      438.24      444.23     21.77 o 
   2  20   4      173.80       84.53     14.01 o 
   3  20   4      277.97      395.13     21.75 o 
   4  20   4    14676.84    15198.86    102.33 o 
   5  20   4       45.81       81.46     13.84 o 
   6  20   4     3140.30     3020.19     30.93 o 
   7  20   4       35.02      -22.78     15.19 o 
   8  20   4    11409.03    11392.48     85.17 o 
   9  20   4       40.77       57.29     16.85 o 
  10  20   4     6289.74     6371.63     54.34 o 
  11  20   4      100.85      -31.95     22.85 o 
  12  20   4    13009.79    13244.54    100.97 o 
  13  20   4      260.76      216.83     27.16 o 
  14  20   4     4662.27     4734.89     52.57 o 
  15  20   4      109.88       12.36     26.33 o 
  16  20   4     9676.01    10124.16     93.85 o 
  17  20   4      166.74      140.12     31.70 o 
  18  20   4     5428.91     5642.64     59.60 o 
  19  20   4        5.77      -54.73     36.49 o 
  20  20   4     5510.69     5800.05     95.22 o 
   0  21   4     3417.97     3451.86     44.06 o 
   1  21   4      125.47       23.99     20.68 o 
   2  21   4      214.37      478.48     28.52 o 
   3  21   4      133.15       19.26     20.32 o 
   4  21   4      139.93      125.63     18.30 o 
   5  21   4      121.57       -5.52     19.97 o 
   6  21   4        1.70      138.74     18.26 o 
   7  21   4      604.28      628.07     24.04 o 
   8  21   4      840.68      862.35     20.36 o 
   9  21   4        9.63      -31.54     21.03 o 
  10  21   4       40.36       69.38     26.45 o 
  11  21   4      881.65      822.84     28.41 o 
  12  21   4      181.32      118.97     19.96 o 
  13  21   4       16.87      -41.75     27.83 o 
  14  21   4      288.25      354.73     40.15 o 
  15  21   4     1182.45     1115.64     29.95 o 
  16  21   4      231.08      234.80     34.97 o 
  17  21   4         .23      -42.14     28.09 o 
  18  21   4        1.73       82.46     39.38 o 
  19  21   4      621.68      648.55     40.51 o 
  20  21   4         .00      -65.69     43.79 o 
  21  21   4       45.37       15.21     67.25 o 
   0  22   4     8482.87     9061.59     92.95 o 
   1  22   4        7.79       76.00     24.63 o 
   2  22   4       61.05      -36.90     24.60 o 
   3  22   4       28.34       33.68     22.73 o 
   4  22   4    10835.23    10976.97     74.44 o 
   5  22   4        1.42       48.73     19.34 o 
   6  22   4      195.87       -9.96     16.77 o 
   7  22   4      358.16      430.36     24.42 o 
   8  22   4     5694.38     5678.88     49.27 o 
   9  22   4      235.07      249.83     23.71 o 
  10  22   4     1753.16     1523.10     27.58 o 
  11  22   4      178.94      169.45     22.39 o 
  12  22   4     5472.02     5460.22     54.90 o 
  13  22   4       56.47       56.20     26.01 o 
  14  22   4     1335.86     1257.22     46.30 o 
  15  22   4      126.04      185.16     38.20 o 
  16  22   4     1855.65     1581.83     41.22 o 
  17  22   4       16.93       55.26     51.16 o 
  18  22   4     1083.75     1001.91     36.21 o 
  19  22   4        4.06       -7.18     38.33 o 
  20  22   4     2024.47     1888.28     52.89 o 
  21  22   4       64.16       89.53     46.74 o 
  22  22   4      525.02      498.78     83.76 o 
   0  23   4       21.30      -40.22     26.81 o 
   1  23   4     4417.78     4282.39     38.11 o 
   2  23   4       38.36       44.33     21.90 o 
   3  23   4     8904.34     9147.37     66.08 o 
   4  23   4       48.09        2.85     23.41 o 
   5  23   4     6466.36     6674.14     50.96 o 
   6  23   4      104.52      136.29     22.79 o 
   7  23   4     9715.49     9521.87     73.85 o 
   8  23   4        9.28      -36.89     24.59 o 
   9  23   4      789.99      828.39     24.66 o 
  10  23   4       40.64      -16.36     31.53 o 
  11  23   4    15117.50    15138.31    124.21 o 
  12  23   4      322.03      214.58     36.23 o 
  13  23   4     2778.03     2805.00     44.17 o 
  14  23   4         .10       45.33     31.61 o 
  15  23   4    14206.40    14920.89    143.23 o 
  16  23   4       42.16      -50.48     33.66 o 
  17  23   4     1522.28     1598.34     41.18 o 
  18  23   4       16.15       19.54     45.88 o 
  19  23   4    11765.83    12112.87    127.59 o 
  20  23   4        6.43       39.68     53.37 o 
  21  23   4      987.20      930.72     58.22 o 
   0  24   4     2922.65     3045.51     46.45 o 
   1  24   4       60.77       51.10     19.74 o 
   2  24   4      118.09      -34.05     22.70 o 
   3  24   4       32.98      -29.22     19.48 o 
   4  24   4     4676.02     4551.93     41.01 o 
   5  24   4       43.84       33.85     19.24 o 
   6  24   4      736.49      694.64     28.56 o 
   7  24   4      273.00      252.49     29.35 o 
   8  24   4     4362.55     4417.27     46.49 o 
   9  24   4      398.37      391.72     31.83 o 
  10  24   4     3031.85     3091.81     40.99 o 
  11  24   4      172.84       39.73     28.17 o 
  12  24   4     8706.76     9242.86     92.14 o 
  13  24   4         .00       23.87     31.28 o 
  14  24   4     2268.63     2220.99     53.79 o 
  15  24   4      188.92      133.73     36.43 o 
  16  24   4     7290.19     7813.50     87.95 o 
  17  24   4      114.39      -45.77     46.83 o 
  18  24   4     3012.79     2934.17     58.93 o 
  19  24   4       66.16       19.46     54.81 o 
  20  24   4     4835.62     4946.67     79.13 o 
   0  25   4       70.25       67.38     37.79 o 
   1  25   4       33.37      -43.68     29.12 o 
   2  25   4        2.94      237.47     31.34 o 
   3  25   4      110.38      -18.01     29.47 o 
   4  25   4      215.06      171.03     28.19 o 
   5  25   4      213.02      111.33     25.37 o 
   6  25   4         .11       77.01     30.62 o 
   7  25   4      135.89       68.57     33.41 o 
   8  25   4        2.66      -35.99     23.99 o 
   9  25   4      304.36      212.83     38.93 o 
  10  25   4        8.73      169.78     31.81 o 
  11  25   4       31.68      -43.86     29.24 o 
  12  25   4      195.15       42.93     42.21 o 
  13  25   4       68.41       71.77     44.41 o 
  14  25   4       48.24       33.47     41.88 o 
  15  25   4      173.35       46.69     51.66 o 
  16  25   4       13.79      -71.10     47.40 o 
  17  25   4      533.61      564.15     47.39 o 
  18  25   4       72.05      112.67     57.39 o 
  19  25   4      281.01      265.30     60.13 o 
   0  26   4     3234.44     3085.09     68.93 o 
   1  26   4         .09       33.04     36.46 o 
   2  26   4         .96      -47.09     31.39 o 
   3  26   4        2.05      -50.29     33.53 o 
   4  26   4     3438.85     3445.87     39.78 o 
   5  26   4       33.38       27.49     25.89 o 
   6  26   4      148.18      -41.39     34.66 o 
   7  26   4       40.19       56.23     32.08 o 
   8  26   4     3131.99     3009.10     44.02 o 
   9  26   4        2.52      -32.80     40.28 o 
  10  26   4     2481.46     2454.78     43.73 o 
  11  26   4      425.93      445.69     38.25 o 
  12  26   4     3978.07     3785.00     68.08 o 
  13  26   4      182.82      169.52     39.98 o 
  14  26   4     1906.62     2126.44     53.34 o 
  15  26   4       80.05      138.54     44.81 o 
  16  26   4     3043.11     2900.84     83.64 o 
  17  26   4      100.93       83.01     60.84 o 
  18  26   4      728.74      666.55     75.67 o 
   0  27   4      145.60         .74     63.73 o 
   1  27   4     1907.07     1972.74     34.73 o 
   2  27   4       44.37       63.85     37.95 o 
   3  27   4     3724.27     3718.50     42.79 o 
   4  27   4        6.62      -31.00     31.66 o 
   5  27   4     2738.25     2940.14     43.38 o 
   6  27   4       47.24       48.39     33.46 o 
   7  27   4     7368.96     7355.09     81.12 o 
   8  27   4       10.41      -12.88     38.01 o 
   9  27   4       78.49        9.67     37.27 o 
  10  27   4        1.22      -50.38     33.59 o 
  11  27   4    10595.63    10707.26    130.09 o 
  12  27   4      154.05      162.61     48.99 o 
  13  27   4      318.51      250.35     48.97 o 
  14  27   4      143.00      105.67     50.31 o 
  15  27   4     9281.33     9286.03    114.82 o 
  16  27   4       18.49       -5.24     57.57 o 
   0  28   4      119.17      118.91     44.45 o 
   1  28   4       14.06       -1.92     30.73 o 
   2  28   4      266.03      208.28     39.32 o 
   3  28   4       19.33       16.00     32.60 o 
   4  28   4     1251.84     1213.55     42.36 o 
   5  28   4       60.24      144.91     33.98 o 
   6  28   4     1075.48      972.00     41.24 o 
   7  28   4       19.72       47.68     37.22 o 
   8  28   4     2298.35     2469.04     51.96 o 
   9  28   4      166.36      201.87     47.73 o 
  10  28   4     3822.87     3776.17     69.15 o 
  11  28   4       25.09      -48.64     42.20 o 
  12  28   4     3152.42     3207.61     77.72 o 
  13  28   4       29.28      151.21     52.21 o 
  14  28   4     2563.86     2495.48     85.91 o 
  15  28   4       27.26     -212.49    178.13 o 
   0  29   4       23.53      -86.28     60.01 o 
   1  29   4     1881.51     1907.42     42.49 o 
   2  29   4      190.16      283.06     56.47 o 
   3  29   4      456.81      293.19     51.76 o 
   4  29   4       32.71       -4.37     38.49 o 
   5  29   4     1044.83      985.92     60.73 o 
   6  29   4       14.49      223.85     60.28 o 
   7  29   4       16.92      -66.53     44.35 o 
   8  29   4       16.66      -66.01     44.01 o 
   9  29   4     1360.86     1363.57     65.33 o 
  10  29   4        7.06      169.69     46.48 o 
  11  29   4        2.06      -75.80     50.53 o 
  12  29   4        4.65      -84.69     56.46 o 
   0  30   4     6807.67     6794.72    141.67 o 
   1  30   4        2.19       39.17     46.30 o 
   2  30   4        1.26      -62.43     41.62 o 
   3  30   4        1.32        7.94     47.06 o 
   4  30   4     6345.90     6290.95     93.55 o 
   5  30   4       56.77      -21.67     49.28 o 
   6  30   4       13.94      -40.30     52.72 o 
   7  30   4       10.38       37.08     55.91 o 
   8  30   4     5965.10     5639.90    105.36 o 
   9  30   4       48.36      -70.36     66.15 o 
  10  30   4      132.71       69.64     63.90 o 
   0  31   4        3.33      -63.21     62.17 o 
   1  31   4     2069.81     1960.96     67.80 o 
   2  31   4      111.06       39.82     52.84 o 
   3  31   4     3073.93     3024.92     75.80 o 
   4  31   4       58.03       51.19     57.98 o 
   5  31   4     3054.01     2936.12     89.03 o 
   6  31   4        7.85      -91.90     78.50 o 
   1   2   5     3443.29     3980.30     20.87 o 
   1   3   5      175.37      200.93      4.11 o 
   2   3   5    50850.57    54645.30    283.73 o 
   1   4   5    15870.88    15679.23     85.16 o 
   2   4   5    13704.37    14299.94     77.56 o 
   3   4   5     5846.10     5775.73     31.73 o 
   1   5   5     3315.46     3012.60     19.23 o 
   2   5   5   120306.89   120252.48    788.55 o 
   3   5   5      394.05      245.78      5.93 o 
   4   5   5    14157.19    14445.46     78.07 o 
   1   6   5    64972.84    69389.28    398.44 o 
   2   6   5      755.32      411.51      8.47 o 
   3   6   5    34301.17    35604.93    204.39 o 
   4   6   5      156.02       54.06      4.37 o 
   5   6   5    76575.71    77679.29    434.53 o 
   1   7   5    10417.07     9976.35     60.12 o 
   2   7   5      116.14      136.79      6.30 o 
   3   7   5     1686.85     1239.51     10.20 o 
   4   7   5     3311.55     3508.61     21.51 o 
   5   7   5      547.09      624.38      9.63 o 
   6   7   5     6993.62     7863.29     47.62 o 
   1   8   5    16629.24    16393.64     96.11 o 
   2   8   5      709.03     1099.58      9.21 o 
   3   8   5    21103.04    20283.52    115.28 o 
   4   8   5      230.73      171.30     12.66 o 
   5   8   5     1169.83     1248.19     10.03 o 
   6   8   5     1619.38     1628.31     12.69 o 
   7   8   5    24452.46    24008.85    138.99 o 
   1   9   5     4935.61     5917.83     37.49 o 
   2   9   5    91630.03    92133.38    525.09 o 
   3   9   5       70.71       62.80     10.04 o 
   4   9   5     5678.18     5562.69     33.15 o 
   5   9   5     4488.39     4314.69     28.50 o 
   6   9   5    47825.66    47601.38    272.48 o 
   7   9   5        2.09       -4.91      8.03 o 
   8   9   5      406.40      383.75     12.24 o 
   1  10   5    56501.63    58262.65    339.20 o 
   2  10   5    10239.90    10304.26     62.63 o 
   3  10   5     8666.34     7899.63     94.95 o 
   4  10   5      293.74      220.71      8.02 o 
   5  10   5    69120.45    72099.80    381.71 o 
   6  10   5      753.62      594.48      8.58 o 
   7  10   5    13907.05    13860.03     82.09 o 
   8  10   5     1613.03     1417.58     12.74 o 
   9  10   5    77868.49    79711.43    468.44 o 
   1  11   5     7051.95     7004.71     45.91 o 
   2  11   5     8861.82    10174.17     62.26 o 
   3  11   5     3604.51     4314.44     27.84 o 
   4  11   5     4798.84     4573.74     29.04 o 
   5  11   5      793.13      692.36     10.38 o 
   6  11   5     9712.54    10660.38     60.80 o 
   7  11   5     2940.97     2614.23     19.70 o 
   8  11   5     8807.34     8667.34     52.76 o 
   9  11   5      346.68      455.85     13.95 o 
  10  11   5    10845.58    10935.93     68.57 o 
   1  12   5     2896.60     2861.09     22.12 o 
   2  12   5       85.42       39.99      8.72 o 
   3  12   5    22206.54    22644.44    131.94 o 
   4  12   5      793.44      919.51     14.98 o 
   5  12   5    12828.63    13511.69     77.01 o 
   6  12   5     1182.41     1130.61     11.66 o 
   7  12   5    12176.00    11613.55    144.30 o 
   8  12   5     1602.74     1878.11     17.44 o 
   9  12   5     2627.64     2648.97     20.36 o 
  10  12   5     2629.90     2435.83     19.97 o 
  11  12   5     5422.40     5293.02     36.25 o 
   1  13   5        1.91       10.40     18.44 o 
   2  13   5    36083.07    36561.47    221.41 o 
   3  13   5      403.48      399.16     13.13 o 
   4  13   5      951.50      834.64     10.09 o 
   5  13   5      723.91      688.34     12.32 o 
   6  13   5    55539.92    56258.89    314.43 o 
   7  13   5       68.57       85.47      9.52 o 
   8  13   5     2162.22     2204.35     19.56 o 
   9  13   5      628.39      457.85     14.99 o 
  10  13   5    52302.11    53282.91    315.29 o 
  11  13   5      429.44      398.50     13.05 o 
  12  13   5       52.87      -21.59     14.39 o 
   1  14   5    53221.16    56040.23    352.10 o 
   2  14   5      196.65      105.95     17.41 o 
   3  14   5    27146.71    27668.94    167.40 o 
   4  14   5       63.55       75.64      9.76 o 
   5  14   5    52481.51    53917.56    301.65 o 
   6  14   5     1709.28     1603.13     15.51 o 
   7  14   5    19435.27    19913.92    117.68 o 
   8  14   5      327.73      356.10     13.00 o 
   9  14   5    34197.78    34044.08    201.70 o 
  10  14   5      146.38       11.75     15.60 o 
  11  14   5    12533.62    12225.06     79.69 o 
  12  14   5     2587.17     2566.04     23.30 o 
  13  14   5    26215.81    26070.79    163.22 o 
   1  15   5        3.59      -12.51     18.00 o 
   2  15   5    10430.00     9273.60     62.57 o 
   3  15   5     3010.36     2715.23     23.58 o 
   4  15   5      612.14      507.38     14.13 o 
   5  15   5       14.10         .07     14.63 o 
   6  15   5    20106.22    19220.29    111.05 o 
   7  15   5     1156.86     1005.98     16.45 o 
   8  15   5     1550.66     1653.76     16.92 o 
   9  15   5       40.56      -19.45     12.97 o 
  10  15   5     8660.73     8224.01     54.68 o 
  11  15   5      306.80      250.77     19.68 o 
  12  15   5     2605.01     2625.62     24.66 o 
  13  15   5        2.05      -29.49     19.66 o 
  14  15   5     9446.58     9444.48     69.03 o 
   1  16   5     5190.99     5170.01     36.97 o 
   2  16   5      235.78      366.20     16.26 o 
   3  16   5    14271.12    14063.84     92.24 o 
   4  16   5      479.62      509.14     18.93 o 
   5  16   5     6620.08     6732.09     44.73 o 
   6  16   5       79.48      -19.88     13.25 o 
   7  16   5     8257.08     8170.31     53.32 o 
   8  16   5      402.68      467.67     18.35 o 
   9  16   5       96.91       56.93     13.79 o 
  10  16   5       46.59      -24.62     16.41 o 
  11  16   5     6481.31     6211.72     46.47 o 
  12  16   5      356.93      398.32     22.42 o 
  13  16   5      960.70      853.26     20.06 o 
  14  16   5       41.03      -32.12     21.41 o 
  15  16   5     1955.38     2033.20     24.07 o 
   1  17   5      145.03      230.23     17.33 o 
   2  17   5    58371.11    58329.67    363.67 o 
   3  17   5      850.86      991.68     19.56 o 
   4  17   5       29.47      -25.20     16.80 o 
   5  17   5      462.14      448.91     18.87 o 
   6  17   5    53846.31    53528.23    321.08 o 
   7  17   5       14.31        1.69     16.83 o 
   8  17   5       13.40      -24.51     16.34 o 
   9  17   5      224.87      242.35     21.70 o 
  10  17   5    33633.50    33604.14    217.81 o 
  11  17   5      113.17       11.88     21.26 o 
  12  17   5      573.63      601.75     20.18 o 
  13  17   5       81.91      -27.68     18.45 o 
  14  17   5    20223.77    19653.17    136.48 o 
  15  17   5       37.20      -29.25     22.19 o 
  16  17   5      192.45      145.07     19.58 o 
   1  18   5    27747.04    28045.46    178.76 o 
   2  18   5       54.76      126.02     19.14 o 
   3  18   5     8463.87     8005.85     57.79 o 
   4  18   5      303.86      409.94     22.58 o 
   5  18   5    26946.95    26921.88    168.53 o 
   6  18   5      832.26      688.33     20.33 o 
   7  18   5    10314.90    10146.87     70.54 o 
   8  18   5      377.29      361.46     20.10 o 
   9  18   5    24078.62    23952.81    159.54 o 
  10  18   5       57.44      -30.96     20.64 o 
  11  18   5    10206.85    10124.60     74.75 o 
  12  18   5        3.83      -23.33     19.20 o 
  13  18   5    14900.03    15411.24    110.57 o 
  14  18   5      147.90       -7.54     20.63 o 
  15  18   5     4274.28     4335.39     41.07 o 
  16  18   5       35.52      -39.22     26.14 o 
  17  18   5     8481.92     8794.71     76.05 o 
   1  19   5       26.88       38.33     14.11 o 
   2  19   5     1625.18     1733.59     20.42 o 
   3  19   5        1.03      -23.19     15.46 o 
   4  19   5       90.02        8.85     15.50 o 
   5  19   5       70.55       -3.59     15.25 o 
   6  19   5     4155.40     4130.55     33.34 o 
   7  19   5         .08      -25.98     17.32 o 
   8  19   5     1612.72     1509.31     20.40 o 
   9  19   5        1.75      -28.51     19.01 o 
  10  19   5     2441.68     2305.68     30.24 o 
  11  19   5       18.39       25.69     26.97 o 
  12  19   5     1396.36     1135.64     21.92 o 
  13  19   5         .20      -28.81     19.21 o 
  14  19   5     2664.50     2553.50     32.59 o 
  15  19   5       61.98       89.04     26.97 o 
  16  19   5      773.47      663.82     36.16 o 
  17  19   5        7.55      -40.97     27.31 o 
  18  19   5      757.20      699.40     34.38 o 
   1  20   5     6797.87     6947.38     51.61 o 
   2  20   5      341.65      311.99     18.68 o 
   3  20   5     4488.38     4519.18     36.64 o 
   4  20   5       35.20      117.50     16.25 o 
   5  20   5     7310.41     7392.13     52.33 o 
   6  20   5        9.63      -25.88     17.25 o 
   7  20   5     6295.56     6508.97     51.44 o 
   8  20   5      100.01      162.15     23.96 o 
   9  20   5     2166.92     1998.41     25.71 o 
  10  20   5      369.73      356.11     27.17 o 
  11  20   5     7543.02     7601.00     63.16 o 
  12  20   5     1234.63     1257.16     26.71 o 
  13  20   5     2057.31     1966.24     27.59 o 
  14  20   5       50.53      -16.27     27.08 o 
  15  20   5     1383.54     1267.74     32.41 o 
  16  20   5       11.71       15.23     31.59 o 
  17  20   5      734.48      640.13     30.75 o 
  18  20   5       12.16      -27.88     30.89 o 
  19  20   5      493.13      318.59     40.26 o 
   1  21   5      142.62      263.95     25.91 o 
   2  21   5    37295.97    38089.45    244.36 o 
   3  21   5       79.93      136.93     24.19 o 
   4  21   5     1328.60     1365.78     19.49 o 
   5  21   5      793.09      833.13     18.12 o 
   6  21   5    29504.03    29873.18    191.90 o 
   7  21   5         .21       27.54     23.59 o 
   8  21   5      256.46      195.52     24.37 o 
   9  21   5       38.44      -26.66     20.14 o 
  10  21   5    27882.79    28864.11    213.09 o 
  11  21   5      296.00      323.67     31.35 o 
  12  21   5      785.33      689.59     25.00 o 
  13  21   5        6.42      -42.35     28.24 o 
  14  21   5    11842.50    11890.02    107.46 o 
  15  21   5       16.53      -39.86     26.57 o 
  16  21   5      577.34      492.04     41.76 o 
  17  21   5       11.47      -46.74     31.16 o 
  18  21   5     5563.95     5790.27     63.15 o 
  19  21   5      131.59      196.80     39.65 o 
  20  21   5     1885.58     1922.80     47.57 o 
   1  22   5    21339.30    22114.07    147.77 o 
   2  22   5       74.63      -15.79     22.93 o 
   3  22   5     5606.38     5342.54     42.74 o 
   4  22   5      110.41      118.94     18.42 o 
   5  22   5     7658.05     7648.36     57.28 o 
   6  22   5       81.52      -29.70     19.80 o 
   7  22   5     4906.61     4874.95     43.07 o 
   8  22   5      247.21      219.79     25.42 o 
   9  22   5     7555.82     7325.29     64.17 o 
  10  22   5      144.26      -34.50     23.58 o 
  11  22   5     4597.40     4492.78     47.43 o 
  12  22   5      165.75      156.96     25.14 o 
  13  22   5     5535.63     5445.76     57.14 o 
  14  22   5         .02      -38.61     25.74 o 
  15  22   5     2392.39     2517.99     40.73 o 
  16  22   5       68.22       67.03     41.46 o 
  17  22   5     2931.16     2687.06     53.39 o 
  18  22   5       45.32       60.76     39.95 o 
  19  22   5      514.27      606.80     45.22 o 
  20  22   5        2.43      -87.90     58.60 o 
  21  22   5     1386.12     1221.07     66.57 o 
   1  23   5      836.19      823.71     19.19 o 
   2  23   5     1741.85     1637.98     22.76 o 
   3  23   5     1768.06     1917.64     24.15 o 
   4  23   5       94.52      -34.42     22.94 o 
   5  23   5       18.70      -18.08     17.94 o 
   6  23   5       62.36      -32.84     21.89 o 
   7  23   5       51.91       69.26     30.94 o 
   8  23   5      784.20      714.46     32.00 o 
   9  23   5      261.45      212.33     27.73 o 
  10  23   5      169.00      143.53     31.23 o 
  11  23   5      141.74      172.07     36.29 o 
  12  23   5      732.11      762.69     36.22 o 
  13  23   5       38.12       15.74     32.75 o 
  14  23   5      670.92      649.52     31.00 o 
  15  23   5      582.18      907.49     71.43 o 
  16  23   5      100.87      -19.99     31.14 o 
  17  23   5       19.64        4.42     35.62 o 
  18  23   5       39.05      126.89     48.19 o 
  19  23   5       49.12      231.53     50.81 o 
  20  23   5      169.72      180.99     50.86 o 
  21  23   5        1.05      -57.86     53.45 o 
   1  24   5     3708.13     3627.72     36.34 o 
   2  24   5      142.40       72.19     26.10 o 
   3  24   5     3210.15     3226.16     34.49 o 
   4  24   5       37.56       52.19     21.97 o 
   5  24   5     2656.01     2563.14     34.21 o 
   6  24   5      565.82      658.04     30.21 o 
   7  24   5     1260.91     1054.64     31.53 o 
   8  24   5      421.02      411.24     24.77 o 
   9  24   5     2554.77     2614.72     36.19 o 
  10  24   5       17.56      -46.54     31.02 o 
  11  24   5     1205.47     1054.44     45.27 o 
  12  24   5      137.45      245.92     29.93 o 
  13  24   5     1837.47     1654.05     50.69 o 
  14  24   5      308.53      323.57     34.27 o 
  15  24   5      322.45       72.01     32.68 o 
  16  24   5       94.17      144.23     39.36 o 
  17  24   5     1221.64     1115.17     52.17 o 
  18  24   5       17.66      -62.46     47.31 o 
  19  24   5      415.44      488.13     53.68 o 
  20  24   5        1.60      -56.51     61.93 o 
   1  25   5       66.77      216.99     28.48 o 
   2  25   5    23005.42    23903.32    180.02 o 
   3  25   5       31.20       -6.20     33.29 o 
   4  25   5       61.99       31.35     26.84 o 
   5  25   5        8.12       23.17     28.38 o 
   6  25   5    15904.79    16355.61    131.50 o 
   7  25   5      478.33      566.97     43.51 o 
   8  25   5      211.63      187.98     33.32 o 
   9  25   5       13.32       30.88     27.45 o 
  10  25   5    14681.63    15319.84    145.63 o 
  11  25   5      142.28      137.66     41.59 o 
  12  25   5      113.83      -37.21     33.44 o 
  13  25   5       11.53      -64.87     46.98 o 
  14  25   5     7789.55     8063.00     88.64 o 
  15  25   5        8.01      -58.54     39.02 o 
  16  25   5      107.53       49.75     48.29 o 
  17  25   5       28.65       64.87     69.93 o 
  18  25   5     4026.97     4028.57     75.35 o 
  19  25   5      100.14       30.70     61.83 o 
   1  26   5    11864.18    12050.71    106.03 o 
   2  26   5        2.81      -50.95     33.97 o 
   3  26   5     4328.43     4292.51     44.72 o 
   4  26   5      100.01      113.74     28.10 o 
   5  26   5     7476.87     7821.31     74.01 o 
   6  26   5        6.72      -41.08     27.38 o 
   7  26   5     5462.91     5486.47     60.08 o 
   8  26   5      342.64      375.97     38.08 o 
   9  26   5     4941.96     5017.11     62.98 o 
  10  26   5       59.05       43.81     42.86 o 
  11  26   5     4046.90     4063.24     66.82 o 
  12  26   5       38.77      108.60     40.52 o 
  13  26   5     2407.58     2503.40     55.05 o 
  14  26   5        6.45      -63.61     42.41 o 
  15  26   5     3109.50     3573.40     65.88 o 
  16  26   5       60.27       -5.31     50.42 o 
  17  26   5     1786.93     1938.44     78.85 o 
  18  26   5         .77       90.18    121.56 o 
   1  27   5       45.60       -4.48     31.72 o 
   2  27   5      348.72      253.97     32.16 o 
   3  27   5       99.52       71.91     31.24 o 
   4  27   5       50.14      -28.36     29.72 o 
   5  27   5       10.89       -1.14     32.36 o 
   6  27   5      359.66      112.60     37.10 o 
   7  27   5       16.65      -51.75     34.50 o 
   8  27   5       53.11      -25.62     42.75 o 
   9  27   5      393.11      353.31     42.50 o 
  10  27   5      446.24      245.51     55.71 o 
  11  27   5       61.14      103.55     44.92 o 
  12  27   5      149.86      123.43     43.17 o 
  13  27   5        4.19      -68.04     45.36 o 
  14  27   5        7.58      -93.89     62.59 o 
  15  27   5         .73      167.17     51.01 o 
  16  27   5       34.82      -86.63     57.75 o 
   1  28   5     2507.77     2443.95     47.70 o 
   2  28   5      119.09      134.39     30.74 o 
   3  28   5     1978.35     1973.50     40.98 o 
   4  28   5       26.01      -21.39     41.04 o 
   5  28   5     2927.33     2848.41     51.27 o 
   6  28   5         .57       -1.29     42.69 o 
   7  28   5     1033.37      910.76     45.80 o 
   8  28   5       38.47       11.46     40.74 o 
   9  28   5     2772.68     2805.85     75.74 o 
  10  28   5        1.70       -2.55     45.78 o 
  11  28   5     1234.48     1389.17     74.64 o 
  12  28   5       11.67        9.42     47.46 o 
  13  28   5     3208.48     3108.38     76.45 o 
  14  28   5       26.18      -29.31     63.78 o 
   1  29   5       14.63       -4.21     42.02 o 
   2  29   5    12829.92    13565.62    134.30 o 
   3  29   5       38.11      -19.55     47.09 o 
   4  29   5      316.19      249.91     47.26 o 
   5  29   5       35.18       49.64     42.13 o 
   6  29   5    11276.07    11750.63    130.48 o 
   7  29   5       57.38       41.39     44.97 o 
   8  29   5      104.82      -40.59     58.07 o 
   9  29   5       21.18      -19.39     48.32 o 
  10  29   5     9359.39     9524.68    135.28 o 
  11  29   5        5.70       10.03     50.85 o 
  12  29   5      252.03       61.80     58.28 o 
   1  30   5     4580.09     4291.90     62.99 o 
   2  30   5         .31      -64.27     42.85 o 
   3  30   5     2225.15     2005.55     76.36 o 
   4  30   5        6.37       46.09     48.69 o 
   5  30   5     3339.41     3286.40     70.63 o 
   6  30   5       36.78      135.45     58.33 o 
   7  30   5     3986.21     4226.32     94.13 o 
   8  30   5        4.97       -3.22     66.26 o 
   9  30   5     3216.45     3241.00    100.59 o 
  10  30   5       41.69       25.73     83.67 o 
   1  31   5       27.85      -37.43     44.89 o 
   2  31   5      533.04      381.10     56.83 o 
   3  31   5         .00      -25.79     53.33 o 
   4  31   5       89.08      -23.33     63.47 o 
   5  31   5        6.09      -44.34     73.21 o 
   6  31   5       70.19      -64.88     94.06 o 
   0   1   6     1603.07     3349.56     28.20 o 
   1   1   6    33240.39    34847.45    264.53 o 
   0   2   6    63112.66    60431.05    499.69 o 
   1   2   6      761.35      267.83      4.16 o 
   2   2   6      963.59     1233.78     10.17 o 
   0   3   6    29323.90    34817.90    288.68 o 
   1   3   6    27951.77    27761.88    148.12 o 
   2   3   6     6550.91     6244.93     33.23 o 
   3   3   6     9319.11     7475.99     55.70 o 
   1   4   6     1831.20     2292.20     14.74 o 
   2   4   6     5304.39     4154.40     23.84 o 
   3   4   6      704.28     1043.88      7.52 o 
   4   4   6   122033.55   126585.27   1066.89 o 
   0   5   6      335.65      260.43      9.70 o 
   1   5   6    53261.75    54439.30    307.17 o 
   2   5   6     3243.20     3155.57     21.65 o 
   3   5   6    27970.98    24441.87    138.94 o 
   4   5   6     2519.01     2011.90     12.71 o 
   5   5   6    20896.81    16906.72    132.35 o 
   0   6   6    24736.48    28874.81    231.63 o 
   1   6   6    11681.67    10748.85    182.53 o 
   2   6   6    10954.92    10372.08     60.66 o 
   3   6   6      240.24      486.05      5.89 o 
   4   6   6     6221.55     5670.09     33.36 o 
   5   6   6     7796.04    10102.07     59.57 o 
   6   6   6     3185.96     3182.64     29.55 o 
   0   7   6    11808.83    12031.56     96.75 o 
   1   7   6    32375.21    33027.76    187.44 o 
   2   7   6     1265.14     1239.51      9.77 o 
   3   7   6    55444.80    57524.81    316.70 o 
   4   7   6      816.11     1054.79      8.62 o 
   5   7   6     8068.66     7863.99     46.80 o 
   6   7   6     8748.12     9002.66     53.73 o 
   7   7   6     6195.21     5974.13     51.64 o 
   0   8   6   193416.94   171098.97   7200.44 o 
   1   8   6      657.50      500.23     15.79 o 
   2   8   6      117.81      327.70     10.13 o 
   3   8   6      806.66      610.86     10.99 o 
   4   8   6    62949.29    62733.86    334.82 o 
   5   8   6      882.38      860.98      8.30 o 
   6   8   6      382.65      417.90      8.13 o 
   7   8   6      539.81      582.10      8.00 o 
   8   8   6   111473.53   108861.88    869.74 o 
   0   9   6      625.04      342.97     21.72 o 
   1   9   6    41367.01    43251.69    254.93 o 
   2   9   6      199.40      152.95     14.34 o 
   3   9   6    23892.31    21033.23    123.04 o 
   4   9   6      654.57      767.20      9.07 o 
   5   9   6    15204.55    12970.82     73.19 o 
   6   9   6     2582.56     2678.79     19.14 o 
   7   9   6    20816.52    21793.97    126.78 o 
   8   9   6      203.69       90.15     10.18 o 
   9   9   6    33919.82    34746.81    286.13 o 
   0  10   6    22112.67    19946.77    165.53 o 
   1  10   6      332.58      152.90     12.12 o 
   2  10   6     7462.83     6171.94     38.95 o 
   3  10   6      421.76      573.13      7.40 o 
   4  10   6       39.71      160.85      8.93 o 
   5  10   6     4272.63     4788.72     30.19 o 
   6  10   6      657.07      760.27     11.13 o 
   7  10   6     2129.66     1960.22     15.88 o 
   8  10   6     2526.94     1969.01     16.05 o 
   9  10   6        3.31       34.41     12.64 o 
  10  10   6     2652.05     2125.12     29.50 o 
   0  11   6     7540.08     9474.48     85.09 o 
   1  11   6     8559.55     8188.88     52.41 o 
   2  11   6     2272.99     2089.75     15.96 o 
   3  11   6    18375.94    20183.45    113.68 o 
   4  11   6      233.67      273.87      7.51 o 
   5  11   6     3740.22     3915.36     25.29 o 
   6  11   6      635.26      556.22      8.51 o 
   7  11   6    43805.36    43277.85    253.59 o 
   8  11   6     2432.43     2924.09     22.02 o 
   9  11   6     6014.20     5567.64     37.28 o 
  10  11   6         .17      -18.16     12.10 o 
  11  11   6    48873.75    49634.98    424.03 o 
   0  12   6    86616.88    87489.29    755.68 o 
   1  12   6      151.72      196.00     21.18 o 
   2  12   6      345.02      488.53     11.32 o 
   3  12   6      227.90      299.15     12.24 o 
   4  12   6    68377.02    66263.45    365.78 o 
   5  12   6     2277.33     2364.28     17.36 o 
   6  12   6     3444.79     3483.63     24.15 o 
   7  12   6      781.64      832.91     14.22 o 
   8  12   6    61529.12    62753.24    366.38 o 
   9  12   6      441.18      364.78     13.19 o 
  10  12   6     5294.64     5278.76     36.11 o 
  11  12   6      194.68       61.19     14.65 o 
  12  12   6    39802.16    40759.26    343.64 o 
   0  13   6     7426.07     7012.41     67.47 o 
   1  13   6    19837.73    19877.93    122.60 o 
   2  13   6     3311.21     3425.23     26.36 o 
   3  13   6    14966.86    15323.35     90.22 o 
   4  13   6     8696.29     8638.84     52.94 o 
   5  13   6     1998.31     1972.07     15.72 o 
   6  13   6     1458.47     1436.31     14.84 o 
   7  13   6     1748.03     1680.53     16.55 o 
   8  13   6     4776.56     4848.38     33.27 o 
   9  13   6     3964.28     3841.92     27.24 o 
  10  13   6      278.92      336.19     22.48 o 
  11  13   6     4071.41     4152.18     30.79 o 
  12  13   6       30.11      -22.76     15.17 o 
  13  13   6      304.23      293.44     18.13 o 
   0  14   6     1089.89      951.67     21.54 o 
   1  14   6      304.99      332.18     16.90 o 
   2  14   6      155.24        5.61     11.37 o 
   3  14   6      689.22      599.22     15.59 o 
   4  14   6    30886.94    30791.49    178.87 o 
   5  14   6     1875.72     1985.22     16.99 o 
   6  14   6     2950.21     2778.43     21.19 o 
   7  14   6      355.50      324.57     16.56 o 
   8  14   6     3419.37     3273.74     24.85 o 
   9  14   6         .10        2.09     11.51 o 
  10  14   6     3283.69     3299.45     25.99 o 
  11  14   6      457.75      417.11     15.21 o 
  12  14   6    10781.55    10486.61     69.68 o 
  13  14   6       10.08        6.92     18.44 o 
  14  14   6     1560.10     1552.22     29.57 o 
   0  15   6     3678.85     4089.60     43.82 o 
   1  15   6    16603.46    17211.48    109.88 o 
   2  15   6      874.23      954.51     15.64 o 
   3  15   6    20771.06    21099.46    128.05 o 
   4  15   6      917.85      766.30     15.81 o 
   5  15   6    15244.51    15272.67     89.22 o 
   6  15   6      991.42      970.77     15.55 o 
   7  15   6    30608.04    31160.38    186.94 o 
   8  15   6      171.30      185.94     13.49 o 
   9  15   6       79.39       60.93     16.43 o 
  10  15   6     1182.86     1136.87     15.45 o 
  11  15   6    20373.39    20767.75    131.16 o 
  12  15   6      107.34       -7.61     13.78 o 
  13  15   6     5415.02     5544.14     41.65 o 
  14  15   6       62.66       37.62     18.29 o 
  15  15   6    33487.64    33208.78    309.19 o 
   0  16   6     3886.95     4039.08     53.68 o 
   1  16   6       41.47      -23.64     15.76 o 
   2  16   6     1101.83      982.09     14.56 o 
   3  16   6      863.06      916.58     18.38 o 
   4  16   6    30765.74    32168.20    192.91 o 
   5  16   6      637.60      691.32     12.91 o 
   6  16   6      963.82      830.95     18.53 o 
   7  16   6       45.37      -23.31     15.54 o 
   8  16   6    16090.65    16270.57    100.85 o 
   9  16   6       36.36        9.75     14.45 o 
  10  16   6     1814.22     1658.03     18.58 o 
  11  16   6      472.38      383.07     20.85 o 
  12  16   6    18904.80    18718.96    123.57 o 
  13  16   6      408.62      354.16     19.68 o 
  14  16   6     3914.52     4007.61     34.80 o 
  15  16   6       51.18       -1.26     18.05 o 
  16  16   6    17676.81    18522.16    188.18 o 
   0  17   6     1455.70     1169.79     29.73 o 
   1  17   6     8487.27     8564.80     58.15 o 
   2  17   6       70.57      211.15     21.47 o 
   3  17   6     8396.19     8227.81     56.78 o 
   4  17   6     1096.90      914.13     18.62 o 
   5  17   6     6384.46     6204.88     43.19 o 
   6  17   6      622.04      818.74     26.40 o 
   7  17   6     9430.93     9525.93     64.27 o 
   8  17   6     3168.67     3127.68     25.86 o 
   9  17   6     3656.95     3547.63     28.74 o 
  10  17   6         .33       32.75     16.93 o 
  11  17   6     1176.35     1141.78     23.62 o 
  12  17   6       23.42      -27.77     18.51 o 
  13  17   6      617.72      566.55     20.48 o 
  14  17   6         .11       63.12     24.29 o 
  15  17   6      224.13       69.09     22.22 o 
  16  17   6        6.52      -29.25     19.50 o 
  17  17   6      396.03      357.71     42.38 o 
   0  18   6      124.38      -15.98     28.04 o 
   1  18   6      109.37       62.41     19.04 o 
   2  18   6     1738.76     1470.26     19.93 o 
   3  18   6        9.32      -24.00     16.00 o 
   4  18   6     1939.29     1967.28     21.36 o 
   5  18   6       64.09       38.44     13.60 o 
   6  18   6     1344.34     1068.52     20.69 o 
   7  18   6      252.16      125.95     15.52 o 
   8  18   6       58.55      -27.77     18.52 o 
   9  18   6     1319.89     1386.31     21.55 o 
  10  18   6     2435.79     2159.12     25.43 o 
  11  18   6      149.05       56.99     19.43 o 
  12  18   6     5127.54     5091.11     43.10 o 
  13  18   6       79.48      107.63     19.43 o 
  14  18   6     5008.26     4859.27     44.16 o 
  15  18   6       47.25       -5.95     21.53 o 
  16  18   6     4130.38     4006.44     41.50 o 
  17  18   6       82.07      113.88     22.17 o 
  18  18   6     4740.79     4702.25     73.19 o 
   0  19   6       52.47       -3.11     16.18 o 
   1  19   6     2476.07     2367.79     23.68 o 
   2  19   6      401.19      374.44     17.08 o 
   3  19   6    18284.86    18702.71    122.18 o 
   4  19   6      109.86       13.84     16.87 o 
   5  19   6      983.00      928.37     18.74 o 
   6  19   6      502.59      487.95     18.93 o 
   7  19   6    22489.19    22625.85    151.49 o 
   8  19   6      140.80      133.42     17.12 o 
   9  19   6      137.43       25.87     22.13 o 
  10  19   6        2.24      -32.93     21.95 o 
  11  19   6    26830.85    26798.74    195.19 o 
  12  19   6      106.28        6.38     26.46 o 
  13  19   6      701.05      534.82     25.35 o 
  14  19   6       60.83        5.14     19.93 o 
  15  19   6    21919.23    22599.54    174.80 o 
  16  19   6        4.06      -44.50     29.67 o 
  17  19   6       13.19      -37.91     25.28 o 
  18  19   6      315.42      265.69     28.25 o 
  19  19   6    19324.08    20134.44    248.61 o 
   0  20   6     3979.55     4220.56     49.74 o 
   1  20   6       36.52       22.37     17.30 o 
   2  20   6       16.20      -24.70     16.47 o 
   3  20   6       33.09       12.97     19.26 o 
   4  20   6    13225.88    13247.92     89.50 o 
   5  20   6       45.33        5.07     18.14 o 
   6  20   6     1810.05     1669.71     28.53 o 
   7  20   6       77.49       46.76     20.53 o 
   8  20   6    12963.27    13247.11     97.82 o 
   9  20   6        4.45      -27.44     24.99 o 
  10  20   6     5001.69     4873.75     46.95 o 
  11  20   6      281.95      124.23     29.40 o 
  12  20   6    13231.05    13564.32    106.63 o 
  13  20   6       51.61        6.71     23.16 o 
  14  20   6     4052.86     3620.67     42.14 o 
  15  20   6         .04      -37.73     25.15 o 
  16  20   6     6698.16     6803.66     69.62 o 
  17  20   6      651.81      749.93     31.20 o 
  18  20   6     4357.13     4199.85     54.19 o 
  19  20   6      149.21       80.46     33.32 o 
  20  20   6     7556.52     7772.35    118.67 o 
   0  21   6       47.95      -42.77     28.51 o 
   1  21   6     1181.52     1039.57     20.31 o 
   2  21   6        3.84      158.24     21.50 o 
   3  21   6      319.65      252.20     26.03 o 
   4  21   6      144.43       15.08     21.40 o 
   5  21   6       57.23      -28.09     18.73 o 
   6  21   6      145.44      181.32     23.57 o 
   7  21   6      654.17      605.10     22.61 o 
   8  21   6      500.96      424.41     25.34 o 
   9  21   6      143.28        3.69     23.29 o 
  10  21   6       36.86      131.64     30.26 o 
  11  21   6      962.70      836.87     32.48 o 
  12  21   6       38.75      -39.44     26.29 o 
  13  21   6      109.43       50.95     26.57 o 
  14  21   6        9.66       51.10     24.92 o 
  15  21   6     1433.51     1458.38     35.70 o 
  16  21   6      185.27      118.80     32.50 o 
  17  21   6       70.35      -64.20     42.80 o 
  18  21   6       67.32      180.84     32.34 o 
  19  21   6      602.43      409.41     40.69 o 
  20  21   6        2.17        6.80     46.38 o 
  21  21   6         .06       23.49     65.86 o 
   0  22   6     2551.33     2330.15     36.93 o 
   1  22   6      559.95      732.84     29.88 o 
   2  22   6      251.15       56.39     25.29 o 
   3  22   6      434.49      351.33     26.62 o 
   4  22   6     6322.15     6617.81     51.07 o 
   5  22   6       44.72       31.55     16.19 o 
   6  22   6       65.97      -32.76     21.84 o 
   7  22   6        1.17      -42.46     28.31 o 
   8  22   6     7361.50     7231.42     63.99 o 
   9  22   6      116.15      143.04     32.46 o 
  10  22   6      722.88      498.77     26.22 o 
  11  22   6      354.55      275.48     27.32 o 
  12  22   6     6026.64     6153.27     60.41 o 
  13  22   6       78.98        9.72     24.12 o 
  14  22   6      192.78       53.07     27.54 o 
  15  22   6       84.23       24.97     36.66 o 
  16  22   6     2473.69     2437.06     49.91 o 
  17  22   6      248.90      322.32     38.11 o 
  18  22   6      930.20      989.98     48.06 o 
  19  22   6       15.49       25.25     42.16 o 
  20  22   6     3697.79     3725.66     77.49 o 
  21  22   6        4.53      -19.29     59.09 o 
  22  22   6      668.75      643.93     81.37 o 
   0  23   6      535.71      449.04     49.58 o 
   1  23   6     7984.55     8751.65     69.07 o 
   2  23   6       19.94      132.80     22.84 o 
   3  23   6    12581.29    12623.75     95.84 o 
   4  23   6        1.39      -37.00     24.67 o 
   5  23   6     5286.56     5243.56     47.23 o 
   6  23   6         .10      -31.96     23.77 o 
   7  23   6    12721.27    13053.98    105.18 o 
   8  23   6      294.90      266.01     26.61 o 
   9  23   6     1100.68     1141.03     33.20 o 
  10  23   6      108.61       90.97     26.46 o 
  11  23   6    15847.12    16462.05    138.22 o 
  12  23   6      579.72      653.84     35.45 o 
  13  23   6     1607.19     1621.35     40.61 o 
  14  23   6        3.82      -16.64     32.92 o 
  15  23   6    11573.89    11468.69    116.99 o 
  16  23   6       66.09       -2.87     48.50 o 
  17  23   6      585.74      457.09     50.13 o 
  18  23   6       41.57       27.93     46.62 o 
  19  23   6    13994.61    14622.48    160.66 o 
  20  23   6       26.20      -68.56     68.55 o 
  21  23   6      731.97      707.14     54.63 o 
   0  24   6     2113.18     1883.85     39.73 o 
   1  24   6      712.11      754.56     25.14 o 
   2  24   6       42.68      -45.21     30.14 o 
   3  24   6     1049.13     1086.84     23.53 o 
   4  24   6     6009.81     6054.25     50.83 o 
   5  24   6      123.66       61.59     26.06 o 
   6  24   6     1286.58     1218.65     33.59 o 
   7  24   6      377.42      345.91     29.41 o 
   8  24   6     3001.45     2945.42     49.29 o 
   9  24   6      355.41      305.32     27.90 o 
  10  24   6     6000.09     6476.99     65.85 o 
  11  24   6      200.41      140.27     41.59 o 
  12  24   6     5503.04     5452.57     66.93 o 
  13  24   6       29.64      -45.39     30.26 o 
  14  24   6     4997.09     5339.80     67.11 o 
  15  24   6         .05      -26.06     38.15 o 
  16  24   6     5331.28     5567.45     73.56 o 
  17  24   6       63.24       -8.85     50.77 o 
  18  24   6     4864.56     5116.71     79.91 o 
  19  24   6         .49      -79.14     56.33 o 
  20  24   6     3684.02     3701.72     71.68 o 
   0  25   6       73.26      -60.86     40.57 o 
   1  25   6      121.32       -6.59     36.82 o 
   2  25   6       95.65      316.33     39.57 o 
   3  25   6         .31      -41.03     27.35 o 
   4  25   6       84.80      -31.52     21.01 o 
   5  25   6      112.95       -6.07     36.98 o 
   6  25   6       16.63      210.55     47.11 o 
   7  25   6       90.94      -35.87     34.43 o 
   8  25   6       46.59      -27.57     26.17 o 
   9  25   6      903.88      851.58     34.30 o 
  10  25   6       95.67      144.92     36.98 o 
  11  25   6        6.91      -50.79     33.86 o 
  12  25   6       39.85      -44.46     35.89 o 
  13  25   6      123.15      -56.57     37.71 o 
  14  25   6       33.30       86.43     35.78 o 
  15  25   6      211.32      178.35     42.89 o 
  16  25   6       19.54      -64.14     42.76 o 
  17  25   6      389.02      244.13     50.16 o 
  18  25   6       41.26      185.76     66.89 o 
  19  25   6      104.08        6.99     62.68 o 
   0  26   6     5077.41     5100.28     82.03 o 
   1  26   6       17.43       34.31     37.04 o 
   2  26   6       26.08      -54.80     36.53 o 
   3  26   6       24.91      -26.01     31.36 o 
   4  26   6     4120.23     4064.26     49.02 o 
   5  26   6       42.00      -24.63     26.26 o 
   6  26   6       74.42      -60.33     40.22 o 
   7  26   6       63.96       56.79     34.13 o 
   8  26   6     3342.71     3251.76     66.82 o 
   9  26   6      232.90      217.47     32.72 o 
  10  26   6     1328.84     1233.49     53.78 o 
  11  26   6      144.93      134.05     47.31 o 
  12  26   6     3414.84     3458.34     59.34 o 
  13  26   6       21.71       35.04     40.52 o 
  14  26   6     1064.90     1091.43     55.62 o 
  15  26   6      126.48      159.24     47.04 o 
  16  26   6     2959.03     2847.06     63.48 o 
  17  26   6       91.88       23.24     55.68 o 
   0  27   6       16.46      -33.10     45.80 o 
   1  27   6     1974.78     2004.85     44.35 o 
   2  27   6      486.47      468.51     34.93 o 
   3  27   6     5805.70     5993.40     61.15 o 
   4  27   6      290.97      193.99     39.16 o 
   5  27   6     1649.62     1623.45     39.41 o 
   6  27   6      524.99      557.68     48.04 o 
   7  27   6     8317.07     8589.55     84.80 o 
   8  27   6       43.01      -41.42     35.25 o 
   9  27   6       41.43       -6.94     40.84 o 
  10  27   6        8.77      -53.78     35.85 o 
  11  27   6     8484.65     8732.71    107.41 o 
  12  27   6      244.47      198.75     46.03 o 
  13  27   6      524.05      428.61     50.91 o 
  14  27   6       35.09        5.61     52.94 o 
  15  27   6     9570.99     9738.70    121.76 o 
  16  27   6      115.16       24.97     57.71 o 
   0  28   6      133.09       37.64     54.02 o 
   1  28   6       21.86       82.02     40.24 o 
   2  28   6      154.46      119.55     33.13 o 
   3  28   6        3.34      -12.32     31.49 o 
   4  28   6     3857.20     4249.61     60.05 o 
   5  28   6      149.86      155.58     45.28 o 
   6  28   6     1608.22     1549.23     49.78 o 
   7  28   6       13.57      -20.64     45.05 o 
   8  28   6     3541.37     3733.70     71.75 o 
   9  28   6       22.16       82.00     42.86 o 
  10  28   6     3840.45     4074.52     82.03 o 
  11  28   6       41.04      -11.40     49.80 o 
  12  28   6     3711.21     3677.96     80.05 o 
  13  28   6       67.58      145.88     55.25 o 
  14  28   6     2450.25     2370.84     79.56 o 
   0  29   6       29.34      -95.49     63.66 o 
   1  29   6     1179.96     1254.82     65.27 o 
   2  29   6        7.12       96.99     40.67 o 
   3  29   6      569.28      621.64     67.38 o 
   4  29   6       16.14      -15.16     46.80 o 
   5  29   6      586.42      369.95     47.24 o 
   6  29   6       11.88       67.03     42.29 o 
   7  29   6         .27      -80.02     53.35 o 
   8  29   6       35.35      -12.71     54.49 o 
   9  29   6     1581.64     1485.35     88.34 o 
  10  29   6         .33      133.10     55.96 o 
  11  29   6         .37      -45.30     57.53 o 
  12  29   6       68.31      -24.55     60.11 o 
   0  30   6     6763.00     6515.36    120.36 o 
   1  30   6       24.18       57.92     40.72 o 
   2  30   6       56.11      -72.94     48.63 o 
   3  30   6       15.69       52.71     49.35 o 
   4  30   6     7604.99     7705.09    115.54 o 
   5  30   6        4.65       69.45     54.18 o 
   6  30   6       69.34      -16.08     57.79 o 
   7  30   6        4.18      -60.18     60.45 o 
   8  30   6     8131.54     8091.27    156.45 o 
   9  30   6        3.51        8.77     58.23 o 
   0  31   6        1.13      -17.38     68.34 o 
   1  31   6     2606.55     2657.28     72.65 o 
   2  31   6       92.85       91.00     59.74 o 
   3  31   6     4090.25     3858.98     88.57 o 
   4  31   6       11.72      -65.48     67.67 o 
   5  31   6     3049.55     2953.27    101.99 o 
   1   2   7    33274.91    34381.13    189.34 o 
   1   3   7     6081.76     6297.44     35.58 o 
   2   3   7    37624.70    40884.50    209.73 o 
   1   4   7      529.77      414.40      6.71 o 
   2   4   7    13530.27    13091.63     71.91 o 
   3   4   7       34.89       44.37      4.88 o 
   1   5   7      129.08      308.84     31.82 o 
   2   5   7   109320.58   113866.35    672.03 o 
   3   5   7     1496.17     2064.83     14.01 o 
   4   5   7     1389.53     1854.93     11.91 o 
   1   6   7   156649.55   162500.98   1157.49 o 
   2   6   7      414.74      309.71      7.99 o 
   3   6   7    40208.28    40101.63    229.24 o 
   4   6   7     2094.80     2070.97     13.98 o 
   5   6   7    58855.32    61063.82    348.29 o 
   1   7   7        1.89       24.30      8.54 o 
   2   7   7     1118.50     2045.83     14.46 o 
   3   7   7      726.50      476.11      7.93 o 
   4   7   7    11867.53    10683.49     63.03 o 
   5   7   7      941.32      921.99      8.22 o 
   6   7   7    28563.54    30194.03    182.28 o 
   1   8   7    87541.90    93098.07    545.02 o 
   2   8   7       31.72      148.57     10.33 o 
   3   8   7     7758.73     8147.46     49.37 o 
   4   8   7      477.97      346.05      9.35 o 
   5   8   7     2896.50     2689.40     18.03 o 
   6   8   7     1644.68     1695.55     13.62 o 
   7   8   7     8674.09     9117.50     57.14 o 
   1   9   7     1342.46     1247.61     12.46 o 
   2   9   7    56118.66    56466.78    325.59 o 
   3   9   7       39.21      132.82     11.03 o 
   4   9   7      392.65      581.25     18.23 o 
   5   9   7         .09      -12.72      8.48 o 
   6   9   7    64825.80    64716.39    373.32 o 
   7   9   7      851.22      912.48     10.45 o 
   8   9   7      797.07      767.28     11.79 o 
   1  10   7    37095.19    39479.82    235.32 o 
   2  10   7     1254.37     1434.04     12.80 o 
   3  10   7     5526.34     6117.93     37.92 o 
   4  10   7      628.75      563.61      8.86 o 
   5  10   7    32613.53    32907.45    186.54 o 
   6  10   7      616.66      610.92      9.67 o 
   7  10   7    16535.64    18282.25    112.66 o 
   8  10   7     1760.79     1785.42     15.18 o 
   9  10   7    74709.18    74401.82    433.38 o 
   1  11   7     6364.40     6354.84     41.68 o 
   2  11   7     5448.62     5347.25     34.91 o 
   3  11   7      733.85      619.20      9.80 o 
   4  11   7     1926.02     1846.39     14.60 o 
   5  11   7     1820.98     1816.67     14.95 o 
   6  11   7     3999.67     3770.34     25.11 o 
   7  11   7       80.95       84.45      8.57 o 
   8  11   7     2345.27     2641.28     20.44 o 
   9  11   7     1461.52     1355.72     14.61 o 
  10  11   7     5975.13     6295.91     42.26 o 
   1  12   7    12668.09    12452.29     78.10 o 
   2  12   7      382.73      268.13     13.74 o 
   3  12   7    16360.35    15902.52     94.80 o 
   4  12   7      118.33      248.10     16.16 o 
   5  12   7    17938.77    17003.82    100.36 o 
   6  12   7     4047.03     3756.67     26.18 o 
   7  12   7    12537.73    11772.78     71.83 o 
   8  12   7     1677.88     1538.74     15.91 o 
   9  12   7     6112.47     6343.20     42.19 o 
  10  12   7        1.55      -17.73     11.82 o 
  11  12   7    15134.85    15622.52     98.59 o 
   1  13   7      182.05      415.13     27.41 o 
   2  13   7    74168.30    77044.38    457.32 o 
   3  13   7      610.01      812.34     13.24 o 
   4  13   7       15.31      -20.22     13.48 o 
   5  13   7     1078.68     1043.27     13.30 o 
   6  13   7    64129.80    66974.52    387.26 o 
   7  13   7      220.55      261.75     15.28 o 
   8  13   7     5016.60     4389.06     30.83 o 
   9  13   7     2417.02     2184.83     18.62 o 
  10  13   7    24006.10    23859.16    145.84 o 
  11  13   7      322.93      282.32     17.26 o 
  12  13   7     3274.33     3153.87     26.50 o 
   1  14   7    23557.88    23706.88    150.36 o 
   2  14   7      668.05      768.41     18.75 o 
   3  14   7    34771.47    33966.48    200.45 o 
   4  14   7      368.30      397.79     13.10 o 
   5  14   7    16147.07    15911.22     94.08 o 
   6  14   7       10.92      -21.61     14.40 o 
   7  14   7    11472.03    10908.11     69.02 o 
   8  14   7      399.06      438.45     12.51 o 
   9  14   7    13769.00    14053.77     85.74 o 
  10  14   7       14.90      -20.91     13.94 o 
  11  14   7     3127.34     3185.99     26.30 o 
  12  14   7     1155.66     1218.23     16.95 o 
  13  14   7    15122.45    15111.21     99.71 o 
   1  15   7      599.69      475.47     14.95 o 
   2  15   7     1273.67     1220.87     19.30 o 
   3  15   7      378.71      398.41     20.27 o 
   4  15   7      252.31      121.70     15.42 o 
   5  15   7     1209.33     1076.33     13.78 o 
   6  15   7      465.08      463.65     12.88 o 
   7  15   7      113.47       69.25     12.99 o 
   8  15   7       86.66       98.81     12.60 o 
   9  15   7     2336.35     2376.47     20.98 o 
  10  15   7     2146.04     2110.58     20.21 o 
  11  15   7       43.78      -24.47     16.31 o 
  12  15   7      329.88      234.85     16.70 o 
  13  15   7      315.57      269.24     21.93 o 
  14  15   7     5624.25     5446.87     42.61 o 
   1  16   7    15692.29    15838.00    103.11 o 
   2  16   7      135.00      112.32     22.40 o 
   3  16   7    28833.00    29057.27    182.02 o 
   4  16   7       19.15       42.92     13.67 o 
   5  16   7     4739.23     4366.64     31.28 o 
   6  16   7      148.40      100.80     14.18 o 
   7  16   7     8093.35     8287.87     54.18 o 
   8  16   7       20.84        5.50     14.16 o 
   9  16   7      332.01      287.41     15.61 o 
  10  16   7      805.25      888.60     17.75 o 
  11  16   7     8581.82     8421.96     60.03 o 
  12  16   7      396.81      426.86     31.01 o 
  13  16   7     4017.60     3540.34     31.26 o 
  14  16   7       99.15       11.36     18.05 o 
  15  16   7     2131.69     2149.18     32.78 o 
   1  17   7      125.35      426.19     25.66 o 
   2  17   7    79284.56    77690.63    487.51 o 
   3  17   7      208.28      302.40     21.99 o 
   4  17   7     1067.80      991.52     19.22 o 
   5  17   7     1816.45     1734.45     20.68 o 
   6  17   7    51704.60    51276.77    317.49 o 
   7  17   7       48.55       83.37     16.55 o 
   8  17   7      434.97      486.90     17.67 o 
   9  17   7      741.11      661.77     21.58 o 
  10  17   7    33253.43    33431.66    222.08 o 
  11  17   7      111.84       -4.43     19.74 o 
  12  17   7      146.18       16.71     17.65 o 
  13  17   7      992.46     1055.39     23.04 o 
  14  17   7    24119.91    24617.89    172.96 o 
  15  17   7      253.26      132.07     24.61 o 
  16  17   7     1125.04      968.79     27.06 o 
   1  18   7    15933.89    16266.48    110.49 o 
   2  18   7       61.90       32.63     22.41 o 
   3  18   7    11829.15    12097.39     84.24 o 
   4  18   7       96.38       90.70     14.73 o 
   5  18   7    23356.00    23968.13    152.54 o 
   6  18   7      105.39      -26.66     17.78 o 
   7  18   7    11115.85    11257.94     77.64 o 
   8  18   7         .06      -10.87     18.32 o 
   9  18   7    19129.47    19411.38    136.06 o 
  10  18   7      111.73      -35.31     23.54 o 
  11  18   7     3131.87     3165.30     32.33 o 
  12  18   7      193.06      166.39     18.84 o 
  13  18   7     8093.03     7825.06     64.27 o 
  14  18   7        4.04      -33.15     22.10 o 
  15  18   7     3089.74     2906.24     34.66 o 
  16  18   7      184.83      129.98     22.72 o 
  17  18   7     7800.56     7998.31     73.38 o 
   1  19   7       58.90       12.34     15.84 o 
   2  19   7       66.06       25.41     20.25 o 
   3  19   7      172.41      176.92     17.66 o 
   4  19   7       99.20        -.36     18.99 o 
   5  19   7     1173.31     1129.84     19.72 o 
   6  19   7      644.82      613.68     16.75 o 
   7  19   7      102.32       59.37     22.58 o 
   8  19   7      147.42       36.51     23.82 o 
   9  19   7       83.48        2.44     20.49 o 
  10  19   7     1522.24     1383.76     28.75 o 
  11  19   7      160.01      128.82     26.97 o 
  12  19   7       17.94      -32.89     21.93 o 
  13  19   7         .63      -37.23     24.82 o 
  14  19   7      482.61      383.47     21.85 o 
  15  19   7         .25       73.88     25.19 o 
  16  19   7      993.63      893.93     37.45 o 
  17  19   7        8.70      -38.35     25.57 o 
  18  19   7      663.21      616.24     41.13 o 
   1  20   7    10827.99    10627.04     75.97 o 
   2  20   7       30.08      -28.28     18.85 o 
   3  20   7     9795.79     9334.06     67.16 o 
   4  20   7         .42       63.62     17.23 o 
   5  20   7     6657.98     6590.79     49.39 o 
   6  20   7      304.59      197.85     22.47 o 
   7  20   7     9032.08     8997.44     68.77 o 
   8  20   7       25.90       49.54     22.02 o 
   9  20   7     3590.57     3393.31     36.49 o 
  10  20   7      519.64      489.47     34.33 o 
  11  20   7     5786.25     5450.51     52.37 o 
  12  20   7      101.35      130.40     23.65 o 
  13  20   7     2611.36     2561.90     33.66 o 
  14  20   7       74.32      -48.78     32.84 o 
  15  20   7     1709.75     1759.16     35.54 o 
  16  20   7        6.02       11.46     28.50 o 
  17  20   7      168.48      100.25     31.25 o 
  18  20   7      202.94       61.89     33.53 o 
  19  20   7     1336.32     1288.34     37.45 o 
   1  21   7      803.22      938.97     23.92 o 
   2  21   7    39358.50    40411.32    264.67 o 
   3  21   7      620.49      888.71     27.12 o 
   4  21   7       42.31      -30.03     20.02 o 
   5  21   7        2.88      -31.36     20.91 o 
   6  21   7    30606.05    31187.37    209.11 o 
   7  21   7      104.30       96.49     27.84 o 
   8  21   7      330.67      269.52     24.72 o 
   9  21   7      417.68      532.45     34.18 o 
  10  21   7    35600.05    37116.61    283.25 o 
  11  21   7      128.01       67.26     27.81 o 
  12  21   7      656.16      414.43     29.10 o 
  13  21   7       66.50      -39.83     26.56 o 
  14  21   7     8232.52     8117.39     75.16 o 
  15  21   7         .18      -51.42     34.28 o 
  16  21   7      215.55      158.35     32.61 o 
  17  21   7        3.63      -38.99     29.29 o 
  18  21   7     6354.38     6406.74     70.95 o 
  19  21   7         .27      -67.83     45.22 o 
  20  21   7      702.70      579.55     44.80 o 
   1  22   7    15877.79    15506.08    113.06 o 
   2  22   7       19.39      -34.31     22.87 o 
   3  22   7    10810.92    10819.64     83.19 o 
   4  22   7      314.53      484.50     21.19 o 
   5  22   7     7005.46     7118.98     56.29 o 
   6  22   7       99.76      -31.29     20.86 o 
   7  22   7    13103.81    13156.45    108.32 o 
   8  22   7      517.00      552.17     33.27 o 
   9  22   7     8699.03     8766.51     76.26 o 
  10  22   7       60.83      -41.28     27.52 o 
  11  22   7     3149.43     2946.24     45.89 o 
  12  22   7        2.78      -30.59     32.60 o 
  13  22   7     4096.37     4074.75     50.66 o 
  14  22   7       29.54      -42.33     30.41 o 
  15  22   7     2449.27     2572.43     42.10 o 
  16  22   7      224.53      224.68     38.56 o 
  17  22   7     3474.81     3531.49     51.39 o 
  18  22   7         .31      -63.32     42.21 o 
  19  22   7     1563.63     1704.02     47.30 o 
  20  22   7      230.57      243.19     45.26 o 
  21  22   7     3764.26     3782.62     94.61 o 
   1  23   7      456.65      547.88     22.82 o 
   2  23   7     2577.47     2753.31     31.88 o 
   3  23   7      286.59      312.26     23.67 o 
   4  23   7      448.88      323.85     29.07 o 
   5  23   7      116.53      135.97     19.60 o 
   6  23   7     1455.16     1448.60     28.04 o 
   7  23   7       12.60      -13.11     25.61 o 
   8  23   7      790.17      793.94     29.07 o 
   9  23   7      259.25      263.71     30.18 o 
  10  23   7      874.02      826.15     31.89 o 
  11  23   7      187.18      202.99     32.05 o 
  12  23   7      248.71       92.95     33.66 o 
  13  23   7         .36      -41.91     27.94 o 
  14  23   7      865.39      806.61     40.21 o 
  15  23   7       19.57       40.41     43.84 o 
  16  23   7        5.76      -76.60     51.06 o 
  17  23   7        3.62      -65.49     43.66 o 
  18  23   7      228.43      108.33     45.65 o 
  19  23   7       14.06      141.51     49.18 o 
  20  23   7       27.13      -90.76     60.51 o 
  21  23   7       32.85      -99.60     66.40 o 
   1  24   7     2975.16     2869.85     33.37 o 
   2  24   7       49.30      -28.87     19.25 o 
   3  24   7     3475.52     3175.45     35.83 o 
   4  24   7      136.24      127.64     25.20 o 
   5  24   7     1619.33     1491.46     31.14 o 
   6  24   7      217.68      196.09     21.49 o 
   7  24   7     2615.28     2547.75     41.69 o 
   8  24   7        6.40      -33.16     29.53 o 
   9  24   7     1695.98     1539.64     33.05 o 
  10  24   7      100.70       15.92     29.85 o 
  11  24   7      988.47      938.35     39.76 o 
  12  24   7      258.93      317.00     42.12 o 
  13  24   7     2168.95     1934.78     55.35 o 
  14  24   7       21.99      -59.35     39.57 o 
  15  24   7      429.77      293.49     47.06 o 
  16  24   7       20.76      185.20     55.68 o 
  17  24   7     1479.21     1283.56     55.89 o 
  18  24   7         .38       48.37     58.53 o 
  19  24   7      531.25      408.59     81.51 o 
  20  24   7       14.66       92.47     68.01 o 
   1  25   7      339.03      619.70     52.11 o 
   2  25   7    33422.00    35005.09    257.48 o 
   3  25   7       23.01       51.71     39.54 o 
   4  25   7      172.02       91.39     26.92 o 
   5  25   7       55.50      132.41     37.21 o 
   6  25   7    17396.28    17737.69    143.77 o 
   7  25   7       17.01      -12.36     38.38 o 
   8  25   7      359.08      244.63     25.97 o 
   9  25   7       40.68      -20.96     33.41 o 
  10  25   7    15926.13    16570.60    156.41 o 
  11  25   7        4.84      -19.29     35.43 o 
  12  25   7      183.04       85.55     41.45 o 
  13  25   7       29.06      -48.97     42.94 o 
  14  25   7     8192.33     8227.25     99.20 o 
  15  25   7       71.07       36.52     46.59 o 
  16  25   7      338.51      149.15     48.05 o 
  17  25   7        6.80      -77.32     51.55 o 
  18  25   7     5080.56     5403.47     89.72 o 
   1  26   7     9642.17     9906.99     95.18 o 
   2  26   7       92.10       59.36     29.60 o 
   3  26   7     7143.59     7570.37     72.58 o 
   4  26   7       82.72      116.34     36.95 o 
   5  26   7     5169.06     5377.78     61.85 o 
   6  26   7      205.09       55.58     34.97 o 
   7  26   7     8024.70     8401.49     82.54 o 
   8  26   7       70.97        4.97     38.45 o 
   9  26   7     4939.92     5147.45     63.84 o 
  10  26   7       59.02       72.78     35.89 o 
  11  26   7     3266.52     3200.76     54.58 o 
  12  26   7       34.61       -9.21     35.87 o 
  13  26   7     2077.81     2036.22     56.01 o 
  14  26   7       12.84       36.92     44.41 o 
  15  26   7     2463.35     2639.54     68.17 o 
  16  26   7      103.88       62.61     60.05 o 
  17  26   7     1594.38     1419.34     72.62 o 
   1  27   7         .04       13.49     37.10 o 
   2  27   7       26.49      -43.95     29.30 o 
   3  27   7      105.90      133.39     32.80 o 
   4  27   7       56.40      -50.24     33.50 o 
   5  27   7         .13      -49.22     37.64 o 
   6  27   7      430.80      354.31     35.13 o 
   7  27   7       38.67       66.61     36.77 o 
   8  27   7      248.84      139.82     36.85 o 
   9  27   7       44.88      -55.32     36.88 o 
  10  27   7      111.79        2.00     38.84 o 
  11  27   7       70.46       82.97     48.48 o 
  12  27   7      465.78      278.89     47.95 o 
  13  27   7         .06      -67.70     45.13 o 
  14  27   7        8.49      -76.99     51.32 o 
  15  27   7        1.65       70.50     54.49 o 
  16  27   7      376.44      243.39    186.17 o 
   1  28   7     2486.27     2603.76     44.49 o 
   2  28   7       12.11       24.79     31.78 o 
   3  28   7     2531.15     2488.76     59.02 o 
   4  28   7        7.02       56.31     50.79 o 
   5  28   7     2799.64     2638.41     53.68 o 
   6  28   7       19.70       25.68     36.22 o 
   7  28   7     1017.87      943.28     48.16 o 
   8  28   7       87.38       95.50     45.93 o 
   9  28   7     1605.96     1439.36     89.19 o 
  10  28   7       73.97      119.46     46.91 o 
  11  28   7      974.80      747.39     84.27 o 
  12  28   7       23.64       96.70     50.53 o 
  13  28   7     2414.39     2280.30     97.82 o 
  14  28   7       21.91      -50.92     69.32 o 
   1  29   7      459.16      357.62     42.71 o 
   2  29   7     9489.96     9576.12    110.95 o 
   3  29   7       45.20       -4.68     44.13 o 
   4  29   7       12.95      -60.07     40.05 o 
   5  29   7       25.39      -17.51     40.76 o 
   6  29   7     9114.54     9143.83    118.60 o 
   7  29   7        4.16      -80.13     53.42 o 
   8  29   7       11.93      -59.51     56.21 o 
   9  29   7         .51      -11.43     55.34 o 
  10  29   7     7589.19     7791.79    143.98 o 
  11  29   7       60.26       -5.54     60.39 o 
  12  29   7       87.98       19.82    117.86 o 
   1  30   7     4116.91     3924.81     70.48 o 
   2  30   7      168.19      185.45     54.55 o 
   3  30   7     2165.86     2043.03     72.54 o 
   4  30   7       31.34      -74.34     49.56 o 
   5  30   7     1801.25     1779.47     81.30 o 
   6  30   7      244.20      203.02     57.20 o 
   7  30   7     2450.60     2304.94     86.27 o 
   8  30   7      136.48      269.06     58.63 o 
   9  30   7     2194.65     2211.07    162.94 o 
   1  31   7        2.78      -42.42     57.25 o 
   2  31   7      370.65      285.85     58.17 o 
   3  31   7        1.70       48.37     62.63 o 
   4  31   7      160.43       81.43     69.90 o 
   5  31   7       37.01      -69.08    167.29 o 
   0   1   8      254.15      132.75     11.64 o 
   0   2   8    23723.92    25883.22    204.08 o 
   1   2   8      814.32      307.69      7.12 o 
   2   2   8     4380.96     4464.63     35.92 o 
   0   3   8     2327.05     4246.62     37.35 o 
   1   3   8    66967.40    65153.07    381.41 o 
   2   3   8     1033.18     1103.94      8.60 o 
   3   3   8    25203.84    25127.64    180.59 o 
   1   4   8     5549.33     6016.84     37.69 o 
   2   4   8     2174.03     2449.55     15.16 o 
   3   4   8     1829.54     1396.28      9.49 o 
   0   5   8     5178.07     5874.15     53.00 o 
   1   5   8   108391.62   108704.00    648.09 o 
   2   5   8     1248.04     1918.72     15.37 o 
   3   5   8    42102.71    42785.93    237.95 o 
   4   5   8    10022.04     8183.59     47.43 o 
   5   5   8    13788.23    12975.28    102.58 o 
   0   6   8     6232.37     7501.48     62.40 o 
   1   6   8        8.65       86.79      9.21 o 
   2   6   8      487.33      516.98      8.52 o 
   3   6   8     2703.88     1573.84     11.54 o 
   4   6   8     1038.30     1287.47     10.68 o 
   5   6   8     2494.74     1636.03     12.31 o 
   6   6   8      980.95     1237.44     13.91 o 
   0   7   8    12112.51    13526.20    106.69 o 
   1   7   8    72411.66    73009.43    405.10 o 
   2   7   8      189.24      260.48      7.67 o 
   3   7   8    56377.14    55807.97    363.73 o 
   4   7   8      945.94     1744.67     13.25 o 
   5   7   8    20722.90    20226.05    116.18 o 
   6   7   8     1145.02      630.96      7.78 o 
   7   7   8    25468.92    25450.95    210.19 o 
   0   8   8   178578.14   165448.91   4923.66 o 
   1   8   8      336.01      562.73     16.60 o 
   2   8   8     1048.45     1066.57      9.37 o 
   3   8   8     3583.70     3618.27     23.86 o 
   4   8   8    82026.52    80326.41    453.55 o 
   5   8   8     3152.70     3748.99     24.41 o 
   6   8   8      107.51       65.13      8.52 o 
   7   8   8     1909.34     1647.18     14.47 o 
   8   8   8   127769.99   128430.97   1084.92 o 
   0   9   8     6736.85     5950.64     55.76 o 
   1   9   8    54311.98    52881.75    307.94 o 
   2   9   8      244.81      264.72     21.37 o 
   3   9   8    23822.46    24731.62    144.34 o 
   4   9   8       64.28       52.79     10.65 o 
   5   9   8    39762.66    40059.62    228.00 o 
   6   9   8      863.75      929.31     14.70 o 
   7   9   8    18482.26    18209.16    109.72 o 
   8   9   8        1.57      -17.37     11.58 o 
   9   9   8    63068.94    61692.32    534.82 o 
   0  10   8     8934.19     9300.38     81.11 o 
   1  10   8     3004.64     2560.43     18.76 o 
   2  10   8     4015.01     4250.52     28.08 o 
   3  10   8      961.16     1259.08     12.11 o 
   4  10   8      331.99      264.88      9.33 o 
   5  10   8      423.03      465.82     13.42 o 
   6  10   8     8958.07     8721.69     52.73 o 
   7  10   8     2066.53     1944.48     16.82 o 
   8  10   8      152.17      164.29     12.47 o 
   9  10   8      815.89      921.32     14.63 o 
  10  10   8     8691.42     8411.91     79.39 o 
   0  11   8      930.96     1140.76     18.72 o 
   1  11   8     2630.88     2920.11     21.23 o 
   2  11   8      976.65     1161.29     11.72 o 
   3  11   8    35671.16    35524.00    210.55 o 
   4  11   8      155.87      197.73     11.50 o 
   5  11   8    10661.59    10292.10     62.87 o 
   6  11   8        1.57       36.72     10.64 o 
   7  11   8    48369.48    49060.84    292.80 o 
   8  11   8     2743.85     2767.29     21.87 o 
   9  11   8     2240.52     2221.81     21.45 o 
  10  11   8     1341.86     1381.67     15.44 o 
  11  11   8    22174.64    22464.86    204.76 o 
   0  12   8    68852.61    69397.32    600.66 o 
   1  12   8      241.85      420.03     15.69 o 
   2  12   8      447.75      430.54      8.75 o 
   3  12   8       68.16       86.04     12.40 o 
   4  12   8    55244.51    55685.06    313.86 o 
   5  12   8        3.47       -8.74     11.47 o 
   6  12   8      389.55      414.41     11.48 o 
   7  12   8      235.26      174.88     14.41 o 
   8  12   8    36774.82    36198.33    217.68 o 
   9  12   8     1139.38     1099.55     15.59 o 
  10  12   8      486.28      483.75     14.94 o 
  11  12   8      253.66      271.84     20.55 o 
  12  12   8    30670.55    30358.34    274.60 o 
   0  13   8     3472.42     3850.27     42.16 o 
   1  13   8    38213.12    38830.64    237.49 o 
   2  13   8      688.44      937.76     16.05 o 
   3  13   8     6121.80     6220.83     40.56 o 
   4  13   8      174.18       36.85      9.80 o 
   5  13   8     6606.44     6356.67     41.21 o 
   6  13   8     2597.75     2494.77     21.44 o 
   7  13   8     1142.59     1079.97     15.39 o 
   8  13   8      104.93      -19.40     12.93 o 
   9  13   8     5693.71     5547.79     38.87 o 
  10  13   8     4042.58     4018.49     31.65 o 
  11  13   8     2041.17     2072.41     20.65 o 
  12  13   8      672.72      616.16     17.65 o 
  13  13   8     3104.57     3086.34     38.51 o 
   0  14   8       16.99       11.44     21.20 o 
   1  14   8      587.37      309.44     21.99 o 
   2  14   8       33.35      -20.07     13.38 o 
   3  14   8      402.91      243.73     13.37 o 
   4  14   8     9566.75     9378.41     58.58 o 
   5  14   8      182.39       97.34     13.48 o 
   6  14   8     1757.28     1801.58     18.48 o 
   7  14   8       11.93      -20.56     13.70 o 
   8  14   8     1614.81     1617.88     16.85 o 
   9  14   8      212.16      161.51     16.08 o 
  10  14   8     2098.72     2069.34     20.31 o 
  11  14   8      181.23      103.46     16.60 o 
  12  14   8     3579.29     3508.52     29.61 o 
  13  14   8        1.45      -21.27     14.43 o 
  14  14   8      144.53       15.19     28.89 o 
   0  15   8       49.68       24.31     20.32 o 
   1  15   8    13773.29    13855.56     91.66 o 
   2  15   8      126.18       96.34     12.58 o 
   3  15   8    20011.60    20414.80    126.69 o 
   4  15   8       63.91      -19.02     12.68 o 
   5  15   8    14134.38    14048.86     85.57 o 
   6  15   8     1243.88     1424.35     15.15 o 
   7  15   8    17376.23    17778.91    110.38 o 
   8  15   8      289.31      251.90     12.87 o 
   9  15   8       37.80       -7.75     15.70 o 
  10  15   8        2.05      -23.04     15.36 o 
  11  15   8    17302.13    17312.83    113.06 o 
  12  15   8       18.76      -23.94     15.96 o 
  13  15   8     6966.84     6719.15     51.32 o 
  14  15   8         .22      -24.67     16.45 o 
  15  15   8    37442.11    37984.77    360.12 o 
   0  16   8    49220.74    49051.36    438.11 o 
   1  16   8      193.65      119.95     14.53 o 
   2  16   8        5.08      -20.94     13.96 o 
   3  16   8      604.34      828.34     21.28 o 
   4  16   8    36053.55    35565.41    212.82 o 
   5  16   8       18.93      -18.67     12.45 o 
   6  16   8     2676.79     2653.82     22.50 o 
   7  16   8      593.25      574.38     17.02 o 
   8  16   8    10271.69    10183.53     67.09 o 
   9  16   8     2110.91     2029.62     20.73 o 
  10  16   8      578.08      455.50     17.84 o 
  11  16   8       98.99       55.94     17.29 o 
  12  16   8    23546.71    23985.48    158.10 o 
  13  16   8      137.57      140.53     18.95 o 
  14  16   8     4184.01     4101.83     36.43 o 
  15  16   8       41.83      -23.62     25.74 o 
  16  16   8    13615.18    13764.07    147.47 o 
   0  17   8         .17      -32.54     21.69 o 
   1  17   8    11162.99    10675.10     73.26 o 
   2  17   8      807.86      876.27     29.61 o 
   3  17   8     7357.86     7239.29     51.06 o 
   4  17   8      449.28      367.26     15.37 o 
   5  17   8     3529.82     3089.52     25.98 o 
   6  17   8       45.91       51.25     24.88 o 
   7  17   8     3402.71     3055.40     26.59 o 
   8  17   8       67.76      -27.55     18.48 o 
   9  17   8     9502.86     9355.35     65.80 o 
  10  17   8       10.26       86.68     22.46 o 
  11  17   8      688.80      557.29     27.94 o 
  12  17   8      325.87      278.33     18.75 o 
  13  17   8     3185.95     3082.29     32.17 o 
  14  17   8      430.82      505.53     39.25 o 
  15  17   8      480.97      376.47     33.70 o 
  16  17   8      143.58       56.17     25.28 o 
  17  17   8      115.41      -14.66     30.24 o 
   0  18   8      256.70      290.02     20.71 o 
   1  18   8      215.89       58.52     13.93 o 
   2  18   8       13.42      -26.64     17.76 o 
   3  18   8      386.97      378.72     17.02 o 
   4  18   8     2493.62     2472.24     23.93 o 
   5  18   8       21.27       -5.95     17.87 o 
   6  18   8     2759.63     2445.39     24.75 o 
   7  18   8      327.67      260.48     18.03 o 
   8  18   8      656.18      679.83     16.81 o 
   9  18   8     1240.52     1415.12     21.66 o 
  10  18   8    11932.99    11659.10     88.05 o 
  11  18   8      162.04       24.65     23.94 o 
  12  18   8     3579.27     3432.03     34.54 o 
  13  18   8      763.45      832.30     24.84 o 
  14  18   8     5462.30     5291.01     52.99 o 
  15  18   8       29.15      -35.49     25.29 o 
  16  18   8     4496.52     4532.58     45.97 o 
  17  18   8       20.27      -15.46     24.32 o 
  18  18   8     8933.87     9355.20    122.86 o 
   0  19   8      478.73      464.66     27.70 o 
   1  19   8     3219.37     3310.05     32.26 o 
   2  19   8      130.35       97.47     15.49 o 
   3  19   8    14108.08    14077.87     97.20 o 
   4  19   8       56.53       -3.57     16.30 o 
   5  19   8     3506.23     3551.16     31.17 o 
   6  19   8       20.32       16.70     18.02 o 
   7  19   8    23749.05    24330.90    166.31 o 
   8  19   8      191.27      168.55     22.93 o 
   9  19   8       25.90      -27.46     18.31 o 
  10  19   8        2.41      -38.70     25.80 o 
  11  19   8    21893.79    22130.49    163.07 o 
  12  19   8      189.41      134.78     21.99 o 
  13  19   8     1265.60     1161.11     25.79 o 
  14  19   8        4.36      -41.66     27.77 o 
  15  19   8    19725.26    19748.69    159.30 o 
  16  19   8      191.78      185.84     32.89 o 
  17  19   8       11.72      -51.23     34.15 o 
  18  19   8         .11      -57.62     38.41 o 
  19  19   8    22579.96    22949.96    302.98 o 
   0  20   8     2798.89     2763.64     38.73 o 
   1  20   8       13.75        -.62     14.53 o 
   2  20   8      221.23      120.72     17.42 o 
   3  20   8      315.06      330.64     24.72 o 
   4  20   8    11942.15    12047.03     82.32 o 
   5  20   8      303.19      299.53     17.42 o 
   6  20   8     1630.68     1548.46     30.08 o 
   7  20   8      261.98      212.94     20.43 o 
   8  20   8    10834.79    10884.89     88.01 o 
   9  20   8       66.72      -15.52     16.86 o 
  10  20   8     1962.50     1796.81     27.15 o 
  11  20   8        2.87      -41.40     27.60 o 
  12  20   8    12081.38    11925.95     99.72 o 
  13  20   8       29.51      -34.89     29.89 o 
  14  20   8     4281.50     4265.27     48.34 o 
  15  20   8        3.29      -12.38     25.64 o 
  16  20   8     6287.81     6549.93     65.15 o 
  17  20   8       17.96      -21.36     27.87 o 
  18  20   8     3935.48     3881.09     53.33 o 
  19  20   8       14.79      -23.79     41.82 o 
  20  20   8     8631.08     8675.43    134.34 o 
   0  21   8      248.61      227.50     33.02 o 
   1  21   8     1193.53     1196.39     28.73 o 
   2  21   8         .49      121.01     22.36 o 
   3  21   8      941.37      827.05     19.58 o 
   4  21   8      113.38        9.77     18.91 o 
   5  21   8      292.51      124.32     23.08 o 
   6  21   8       71.88      211.08     31.07 o 
   7  21   8      146.28      -35.33     23.55 o 
   8  21   8        5.67      -42.11     28.07 o 
   9  21   8       54.76      -36.61     24.41 o 
  10  21   8      293.04      504.28     62.23 o 
  11  21   8       10.62      -41.59     27.73 o 
  12  21   8      178.38       89.73     23.68 o 
  13  21   8       24.63      -37.89     25.26 o 
  14  21   8      157.11      162.52     32.34 o 
  15  21   8      566.71      462.17     28.24 o 
  16  21   8       69.06      -13.36     40.13 o 
  17  21   8        4.24      -50.70     33.80 o 
  18  21   8      120.49      102.63     48.29 o 
  19  21   8      150.85      -27.67     41.22 o 
  20  21   8       63.94      -15.12     38.71 o 
  21  21   8       35.31      125.68     69.72 o 
   0  22   8     5770.41     6193.09     75.81 o 
   1  22   8        6.43       28.68     20.11 o 
   2  22   8     1027.21      917.96     25.13 o 
   3  22   8      357.13      419.71     30.68 o 
   4  22   8     8150.43     8515.98     64.14 o 
   5  22   8       59.61       64.77     21.93 o 
   6  22   8      307.34      167.11     25.57 o 
   7  22   8      258.53      264.28     36.39 o 
   8  22   8     9647.89     9908.63     86.62 o 
   9  22   8       29.94       80.25     31.09 o 
  10  22   8     1582.85     1461.98     47.72 o 
  11  22   8       21.16      -42.87     28.58 o 
  12  22   8     5328.85     5518.51     62.42 o 
  13  22   8         .39       21.65     30.71 o 
  14  22   8      478.30      345.91     39.54 o 
  15  22   8        5.11      -34.54     33.88 o 
  16  22   8     3186.53     3163.61     49.87 o 
  17  22   8       29.24       29.91     35.60 o 
  18  22   8     1688.05     1579.24     51.59 o 
  19  22   8       39.47       64.95     41.06 o 
  20  22   8     3917.61     3850.44     71.42 o 
  21  22   8       54.77       68.80     59.35 o 
  22  22   8     1289.94     1469.41    102.69 o 
   0  23   8     1975.42     1974.27     38.79 o 
   1  23   8     4637.98     4638.11     43.34 o 
   2  23   8      103.88      250.97     25.51 o 
   3  23   8    11983.38    12300.15     91.52 o 
   4  23   8      205.95      132.60     28.44 o 
   5  23   8     3865.95     3938.95     40.96 o 
   6  23   8      105.90       63.92     26.69 o 
   7  23   8    10287.73    10322.24     89.82 o 
   8  23   8       29.07      -38.97     25.98 o 
   9  23   8     1183.32     1138.63     30.87 o 
  10  23   8       97.39      104.09     30.93 o 
  11  23   8    13425.50    13503.68    122.44 o 
  12  23   8       19.62      -53.74     35.83 o 
  13  23   8      692.45      541.27     50.08 o 
  14  23   8       53.37       16.67     33.43 o 
  15  23   8    10802.04    11259.94    115.35 o 
  16  23   8       62.00      -60.64     45.38 o 
  17  23   8      114.87       57.80     49.04 o 
  18  23   8       41.38      -18.22     44.29 o 
  19  23   8    14013.15    14531.23    162.87 o 
  20  23   8       45.46       81.18     61.85 o 
  21  23   8      300.82      271.59     75.76 o 
   0  24   8     2923.07     2884.49     64.07 o 
   1  24   8      157.71       31.68     23.60 o 
   2  24   8       94.78      -47.34     31.56 o 
   3  24   8       13.86      -22.16     22.65 o 
   4  24   8     4674.64     4668.27     47.33 o 
   5  24   8       65.41        6.82     21.20 o 
   6  24   8      852.44      777.69     28.49 o 
   7  24   8        2.90      -46.14     30.76 o 
   8  24   8     1478.06     1529.62     38.07 o 
   9  24   8      246.07      165.86     26.53 o 
  10  24   8     1722.95     1668.57     46.12 o 
  11  24   8       14.48      -50.25     33.50 o 
  12  24   8     5173.70     5231.41     63.08 o 
  13  24   8         .57       46.26     32.96 o 
  14  24   8     3310.76     3267.57     64.28 o 
  15  24   8       44.79      -18.70     42.23 o 
  16  24   8     3960.13     4032.90     64.14 o 
  17  24   8       78.13       92.49     54.03 o 
  18  24   8     3772.01     3803.35     86.89 o 
  19  24   8       29.78       55.59     55.39 o 
   0  25   8     1530.24     1611.82     44.32 o 
   1  25   8       30.17      -39.08     26.06 o 
   2  25   8       48.88      325.53     53.25 o 
   3  25   8       15.22      -46.49     30.99 o 
   4  25   8      908.72     1136.41     28.48 o 
   5  25   8         .59      -39.14     26.10 o 
   6  25   8       40.25      177.84     36.85 o 
   7  25   8        5.60      -50.18     33.45 o 
   8  25   8      206.65      185.82     33.30 o 
   9  25   8       84.71         .96     28.09 o 
  10  25   8       78.85      202.63     35.55 o 
  11  25   8       71.72      -48.43     40.42 o 
  12  25   8      312.55      317.77     46.08 o 
  13  25   8        9.36      -60.73     40.49 o 
  14  25   8       22.98       65.05     40.71 o 
  15  25   8      359.58      245.03     46.44 o 
  16  25   8       10.89      -50.37     48.01 o 
  17  25   8       90.93       82.78     70.56 o 
  18  25   8        5.21      212.79     61.82 o 
   0  26   8     3431.50     3115.82     60.47 o 
   1  26   8       12.54        9.77     38.86 o 
   2  26   8      501.62      306.98     37.66 o 
   3  26   8       40.67      -39.68     26.45 o 
   4  26   8     2353.28     2149.45     43.35 o 
   5  26   8       69.42       82.44     46.78 o 
   6  26   8      163.92      -31.38     33.36 o 
   7  26   8       59.45       12.47     36.42 o 
   8  26   8     1804.54     1602.85     40.33 o 
   9  26   8        8.69       37.81     41.51 o 
  10  26   8      559.27      350.46     32.32 o 
  11  26   8       10.00      -52.53     35.02 o 
  12  26   8     2713.84     2805.83     79.09 o 
  13  26   8       16.46      -24.60     42.69 o 
  14  26   8      933.38      937.86     61.53 o 
  15  26   8       18.20      102.21     53.37 o 
  16  26   8     3260.94     3249.48     75.25 o 
  17  26   8         .88      -15.13     72.14 o 
   0  27   8      203.61       75.43     67.69 o 
   1  27   8     1406.24     1474.98     44.37 o 
   2  27   8      252.89      196.20     34.83 o 
   3  27   8     5117.36     5242.49     62.45 o 
   4  27   8       53.95        8.53     32.86 o 
   5  27   8      419.08      309.93     34.54 o 
   6  27   8       49.63       61.31     36.10 o 
   7  27   8     4472.25     4254.18     68.16 o 
   8  27   8        5.88      -51.20     34.13 o 
   9  27   8      106.08       19.53     38.09 o 
  10  27   8      153.56       57.77     45.23 o 
  11  27   8     6098.92     5927.91     86.32 o 
  12  27   8        2.90      -68.99     69.64 o 
  13  27   8     1011.89     1076.85     72.44 o 
  14  27   8       61.67      169.47     55.03 o 
  15  27   8     9325.20     9460.16    126.98 o 
   0  28   8     1003.10     1131.08    105.80 o 
   1  28   8       34.70       87.17     35.38 o 
   2  28   8      159.65      -60.68     40.45 o 
   3  28   8        4.25       57.83     47.19 o 
   4  28   8     3242.86     3474.50     54.62 o 
   5  28   8        7.77      -56.28     39.29 o 
   6  28   8     2237.84     2382.07     52.01 o 
   7  28   8       10.30       12.96     42.01 o 
   8  28   8     1549.90     1504.20     73.56 o 
   9  28   8      136.10       92.53     45.69 o 
  10  28   8     2162.36     2334.25     74.85 o 
  11  28   8        2.00      -75.53     59.48 o 
  12  28   8     4093.74     4386.68     89.64 o 
  13  28   8        4.95      125.76     62.79 o 
   0  29   8       16.55      -81.08     62.52 o 
   1  29   8       94.71      -66.68     44.45 o 
   2  29   8       77.51      193.00     68.90 o 
   3  29   8       11.95      -49.23     48.71 o 
   4  29   8      303.64      265.23     43.91 o 
   5  29   8       78.43      -72.13     48.09 o 
   6  29   8       45.55      182.84     53.29 o 
   7  29   8         .93      -81.51     54.34 o 
   8  29   8       12.49      -15.43     53.30 o 
   9  29   8      407.99      183.85     58.16 o 
  10  29   8       29.03      120.46     61.21 o 
  11  29   8      162.04       70.99     70.25 o 
   0  30   8     4655.20     4752.61     96.90 o 
   1  30   8       17.08       41.36     44.67 o 
   2  30   8       33.52      -65.35     56.14 o 
   3  30   8        2.58      -14.04     50.43 o 
   4  30   8     5160.16     5175.11    116.83 o 
   5  30   8       86.45       76.23     55.35 o 
   6  30   8      110.47      -63.92     52.75 o 
   7  30   8       22.17       46.38     68.07 o 
   8  30   8     4935.23     4743.46    140.08 o 
   0  31   8      221.78      236.65     92.45 o 
   1  31   8     2827.46     2709.74     84.33 o 
   2  31   8       22.33      -32.47     63.92 o 
   3  31   8     4519.98     4581.63    132.09 o 
   1   2   9     5614.93     5358.35     31.42 o 
   1   3   9    11375.03    11958.29     69.45 o 
   2   3   9    16038.00    17477.23     98.28 o 
   1   4   9     2775.90     3013.41     19.15 o 
   2   4   9       14.91       63.45      6.00 o 
   3   4   9       66.48      108.06      8.17 o 
   1   5   9     3416.62     3538.56     26.36 o 
   2   5   9    46797.41    45458.93    252.85 o 
   3   5   9     1153.52      988.43      8.58 o 
   4   5   9      205.41      244.27      6.82 o 
   1   6   9    50963.08    53559.80    305.44 o 
   2   6   9      843.51      954.11      9.54 o 
   3   6   9     3526.01     4498.27     27.01 o 
   4   6   9       13.19       -4.27      6.28 o 
   5   6   9     9506.73     8953.96     52.38 o 
   1   7   9      161.96       69.39      8.44 o 
   2   7   9     5517.78     4965.84     31.00 o 
   3   7   9     2182.08     2097.02     15.12 o 
   4   7   9     5079.08     5467.82     33.52 o 
   5   7   9         .02       -9.61      6.41 o 
   6   7   9    17528.00    18353.26    108.94 o 
   1   8   9    18627.48    18396.85    106.77 o 
   2   8   9     3556.68     3636.58     24.84 o 
   3   8   9    24471.38    22578.29    130.67 o 
   4   8   9     2117.83     2127.26     24.79 o 
   5   8   9      490.51      465.14     11.69 o 
   6   8   9      221.35      227.03      9.12 o 
   7   8   9    12197.43    11900.62     74.46 o 
   1   9   9     3853.33     3898.37     26.19 o 
   2   9   9    45016.95    46301.50    265.20 o 
   3   9   9      253.70      287.76     11.98 o 
   4   9   9     1755.13     1485.55     12.73 o 
   5   9   9      999.46     1057.42     12.18 o 
   6   9   9    53149.86    53169.62    305.04 o 
   7   9   9        7.51      -17.21     11.48 o 
   8   9   9       83.73       18.72     15.62 o 
   1  10   9    11934.47    11779.45     71.30 o 
   2  10   9       21.80      -15.42     10.28 o 
   3  10   9     6083.04     5623.31     35.05 o 
   4  10   9      481.46      533.95     12.17 o 
   5  10   9    41405.08    41112.01    236.36 o 
   6  10   9        6.72      -14.70      9.80 o 
   7  10   9    23162.55    22307.72    135.22 o 
   8  10   9      412.76      410.12     12.72 o 
   9  10   9    56864.02    57570.59    349.99 o 
   1  11   9      183.39      186.44     11.37 o 
   2  11   9      170.56      185.72     11.62 o 
   3  11   9       28.13        3.13      8.67 o 
   4  11   9       13.11      -12.89      8.59 o 
   5  11   9      930.51      927.60     11.45 o 
   6  11   9     1301.65     1426.06     13.77 o 
   7  11   9      911.68      801.05     14.82 o 
   8  11   9    15166.51    14639.42     92.65 o 
   9  11   9      341.08      303.10     16.04 o 
  10  11   9       47.40       41.10     13.56 o 
   1  12   9    12234.32    13037.35     82.41 o 
   2  12   9     1392.90     1222.76     12.18 o 
   3  12   9     3676.16     3894.16     27.08 o 
   4  12   9      359.08      384.03     18.51 o 
   5  12   9     9533.11     9919.97     61.22 o 
   6  12   9      299.76      310.59     12.30 o 
   7  12   9    14615.13    15807.08     98.93 o 
   8  12   9       81.43       35.79     11.62 o 
   9  12   9     2363.32     2018.64     18.81 o 
  10  12   9       44.30      -20.26     13.50 o 
  11  12   9    13460.35    13425.71     89.41 o 
   1  13   9      347.77      441.38     26.75 o 
   2  13   9    56403.15    57124.64    330.67 o 
   3  13   9       34.64      103.65     13.98 o 
   4  13   9       19.93      -14.11      9.41 o 
   5  13   9      148.90       89.90     11.90 o 
   6  13   9    47476.39    46468.73    275.50 o 
   7  13   9      334.60      232.02     12.57 o 
   8  13   9     1778.71     1523.13     16.08 o 
   9  13   9       11.93      -16.28     10.85 o 
  10  13   9    31885.82    32847.25    209.43 o 
  11  13   9       10.58      -19.66     13.11 o 
  12  13   9       20.42      -25.26     16.84 o 
   1  14   9    27505.29    28287.27    180.32 o 
   2  14   9      329.15      281.23     15.57 o 
   3  14   9    23066.81    23503.99    143.08 o 
   4  14   9       40.57       91.68     11.63 o 
   5  14   9    16667.10    16961.98    103.95 o 
   6  14   9       71.79      -11.35     12.48 o 
   7  14   9     5222.07     5544.18     39.05 o 
   8  14   9      243.75      171.75     13.77 o 
   9  14   9    19033.78    18532.27    117.33 o 
  10  14   9      752.93      593.36     18.26 o 
  11  14   9     1481.19     1383.59     19.06 o 
  12  14   9      169.03      143.07     16.20 o 
  13  14   9    23817.82    23689.43    154.10 o 
   1  15   9      149.02       87.73     11.21 o 
   2  15   9     3714.67     3511.17     27.72 o 
   3  15   9      117.98       16.94     13.57 o 
   4  15   9      171.54      100.83     14.27 o 
   5  15   9      382.53      328.95     13.76 o 
   6  15   9      568.64      442.59     14.17 o 
   7  15   9      485.53      433.51     16.79 o 
   8  15   9     4055.43     4160.22     32.36 o 
   9  15   9     1033.32      958.47     16.75 o 
  10  15   9      698.72      748.64     20.39 o 
  11  15   9         .00      -28.45     19.37 o 
  12  15   9     2693.95     2659.06     25.78 o 
  13  15   9     2158.98     2025.39     23.52 o 
  14  15   9     1063.48      962.79     21.74 o 
   1  16   9    17250.93    16921.15    113.68 o 
   2  16   9         .02      -24.73     16.49 o 
   3  16   9    22971.66    22321.36    142.88 o 
   4  16   9       29.46       82.43     14.85 o 
   5  16   9     4154.87     4045.21     29.94 o 
   6  16   9     3401.77     3344.31     27.26 o 
   7  16   9    14276.60    14103.44     90.27 o 
   8  16   9     1181.95     1166.92     20.12 o 
   9  16   9     1959.58     2070.84     21.29 o 
  10  16   9        8.86      -31.61     21.07 o 
  11  16   9     8253.42     8273.62     60.68 o 
  12  16   9       29.14       10.17     22.01 o 
  13  16   9      922.19      791.96     18.60 o 
  14  16   9      854.97      905.17     25.36 o 
  15  16   9     3039.57     3048.97     31.70 o 
   1  17   9      342.30      442.49     31.92 o 
   2  17   9    62928.38    64576.70    401.98 o 
   3  17   9      476.69      524.44     25.85 o 
   4  17   9      501.27      423.29     23.05 o 
   5  17   9      719.95      799.51     18.79 o 
   6  17   9    39864.16    40638.72    250.47 o 
   7  17   9       63.51      -22.92     15.28 o 
   8  17   9       73.01       17.89     19.36 o 
   9  17   9      280.93      233.32     19.46 o 
  10  17   9    30679.77    31087.15    204.76 o 
  11  17   9       71.30      -24.29     16.20 o 
  12  17   9        9.21      -22.65     15.10 o 
  13  17   9      404.36      310.84     23.97 o 
  14  17   9    19710.92    19351.64    140.12 o 
  15  17   9         .03      -30.38     20.25 o 
  16  17   9       68.80       19.21     23.77 o 
   1  18   9    12728.95    12678.22     86.93 o 
   2  18   9        5.27      -25.51     17.01 o 
   3  18   9    12315.64    12137.97     82.59 o 
   4  18   9       99.06      112.42     17.53 o 
   5  18   9    14026.58    14176.30     94.40 o 
   6  18   9      249.72       72.16     17.14 o 
   7  18   9    10544.40    10678.29     75.11 o 
   8  18   9       56.49       42.38     20.28 o 
   9  18   9    18190.88    18308.17    125.95 o 
  10  18   9      717.94      667.46     24.80 o 
  11  18   9     5140.25     5050.89     44.30 o 
  12  18   9     1451.73     1504.59     27.91 o 
  13  18   9     9722.46     9952.84     80.87 o 
  14  18   9         .04      -40.59     27.06 o 
  15  18   9      879.25      806.29     42.38 o 
  16  18   9       56.06      -32.48     30.05 o 
  17  18   9     7220.11     6966.04     66.43 o 
   1  19   9      238.39      213.70     17.66 o 
   2  19   9       11.76      -10.35     17.47 o 
   3  19   9      457.81      411.27     24.33 o 
   4  19   9      844.75      610.51     18.87 o 
   5  19   9      151.40       60.24     17.67 o 
   6  19   9      670.25      530.03     18.06 o 
   7  19   9         .62      -18.30     16.55 o 
   8  19   9      663.79      508.09     25.23 o 
   9  19   9        3.37      -28.52     19.02 o 
  10  19   9       23.84      -31.63     21.09 o 
  11  19   9       41.12       29.57     24.66 o 
  12  19   9     1428.76     1142.41     30.88 o 
  13  19   9      424.92      351.44     22.46 o 
  14  19   9       59.41       45.79     21.46 o 
  15  19   9      503.99      624.69     57.20 o 
  16  19   9     1074.83     1041.51     32.11 o 
  17  19   9       12.95      -52.77     35.18 o 
  18  19   9      231.68      169.50     37.24 o 
   1  20   9     8525.36     8462.55     64.95 o 
   2  20   9        4.50      -24.11     16.07 o 
   3  20   9     8688.60     8840.12     67.43 o 
   4  20   9       19.26       67.43     18.21 o 
   5  20   9     3412.75     3191.27     30.75 o 
   6  20   9      112.47      -29.48     21.99 o 
   7  20   9    10838.87    10763.67     82.65 o 
   8  20   9         .04       55.24     21.25 o 
   9  20   9     5102.33     5461.87     51.52 o 
  10  20   9       28.37      -35.49     23.66 o 
  11  20   9     6978.68     7368.00     68.79 o 
  12  20   9      431.00      423.70     28.43 o 
  13  20   9     1094.29      924.09     32.51 o 
  14  20   9        9.31      -38.79     25.86 o 
  15  20   9     2274.43     2118.25     38.38 o 
  16  20   9       41.74      145.01     28.83 o 
  17  20   9      119.01       28.74     28.23 o 
  18  20   9       24.72      -53.12     35.41 o 
  19  20   9     1684.87     1606.88     49.97 o 
   1  21   9       10.04      -17.65     24.47 o 
   2  21   9    31671.66    31420.47    223.77 o 
   3  21   9        9.77       -5.81     20.91 o 
   4  21   9       70.32      -26.88     17.92 o 
   5  21   9      270.06      321.09     27.85 o 
   6  21   9    37347.81    38380.81    264.60 o 
   7  21   9       13.02      -32.85     21.90 o 
   8  21   9      406.18      291.57     29.00 o 
   9  21   9      308.57      245.00     31.32 o 
  10  21   9    23957.83    24017.94    190.71 o 
  11  21   9      145.10       28.82     22.73 o 
  12  21   9      139.75       26.79     27.93 o 
  13  21   9        2.46      -34.88     23.26 o 
  14  21   9     6937.88     7154.38     74.20 o 
  15  21   9       68.86      -42.44     32.98 o 
  16  21   9       46.64      -36.58     36.27 o 
  17  21   9        7.79      -55.30     36.87 o 
  18  21   9     5969.19     6092.56     75.07 o 
  19  21   9      152.89       72.80     40.42 o 
  20  21   9      472.70      278.68     53.74 o 
   1  22   9    11018.44    11068.64     87.54 o 
   2  22   9       87.30      -11.21     18.70 o 
   3  22   9    11334.04    11606.34     86.49 o 
   4  22   9       28.32       54.71     21.56 o 
   5  22   9    10188.31    10302.91     81.31 o 
   6  22   9        6.44      -46.83     31.22 o 
   7  22   9    11605.21    11774.50     93.26 o 
   8  22   9        4.32       74.51     27.79 o 
   9  22   9    12553.21    12962.74    111.26 o 
  10  22   9       40.30      -34.11     22.74 o 
  11  22   9     2632.63     2626.33     39.93 o 
  12  22   9      827.44      914.35     39.04 o 
  13  22   9     6387.91     6253.80     64.00 o 
  14  22   9      242.98      162.32     30.09 o 
  15  22   9      500.57      431.84     48.42 o 
  16  22   9        7.21      -49.39     32.93 o 
  17  22   9     3872.06     3869.62     57.22 o 
  18  22   9       47.27       90.10     42.30 o 
  19  22   9      473.53      333.94     46.67 o 
  20  22   9       46.03      -75.04     50.03 o 
  21  22   9     3678.48     3569.51     73.47 o 
   1  23   9         .99      -32.64     21.76 o 
   2  23   9     2816.78     2700.25     31.96 o 
   3  23   9      140.05       83.09     24.09 o 
   4  23   9       61.17      -36.07     24.05 o 
   5  23   9      217.09      165.58     23.53 o 
   6  23   9     1972.09     1940.13     30.76 o 
   7  23   9       22.84      -42.39     28.26 o 
   8  23   9      135.27      -10.54     24.53 o 
   9  23   9      134.22      122.51     27.44 o 
  10  23   9      326.09      184.58     30.18 o 
  11  23   9       74.88       80.87     33.93 o 
  12  23   9      242.97       89.31     30.78 o 
  13  23   9      298.93      194.35     29.18 o 
  14  23   9       63.21      -39.48     35.93 o 
  15  23   9      117.09      112.16     40.00 o 
  16  23   9       34.64      -49.92     47.22 o 
  17  23   9       38.50       -3.98     54.75 o 
  18  23   9       33.24       20.35     66.40 o 
  19  23   9       22.31      195.13     53.49 o 
  20  23   9       89.56      -56.35     63.27 o 
   1  24   9     8326.17     8625.99     76.42 o 
   2  24   9      347.15      298.15     22.36 o 
   3  24   9     3421.61     3183.60     37.82 o 
   4  24   9      270.37      320.27     31.52 o 
   5  24   9     4454.22     4427.86     50.74 o 
   6  24   9      431.22      559.42     38.84 o 
   7  24   9     5410.09     5419.13     56.97 o 
   8  24   9         .01       30.95     24.82 o 
   9  24   9     4091.23     4254.70     51.59 o 
  10  24   9       20.74      -19.27     26.59 o 
  11  24   9     2897.13     2882.18     44.95 o 
  12  24   9        3.41       39.93     31.02 o 
  13  24   9     3287.08     3350.81     55.19 o 
  14  24   9      125.28      110.52     38.55 o 
  15  24   9      585.05      547.81     43.91 o 
  16  24   9       32.46       36.55     45.11 o 
  17  24   9     1469.82     1528.10     56.12 o 
  18  24   9       36.90       -3.43     57.55 o 
  19  24   9      746.87      858.72     77.47 o 
   1  25   9      138.39      246.16     58.99 o 
   2  25   9    36642.98    38775.96    288.71 o 
   3  25   9        7.44       84.82     36.36 o 
   4  25   9       15.68      -23.84     29.78 o 
   5  25   9      123.12      248.05     43.10 o 
   6  25   9    25926.46    27889.82    228.42 o 
   7  25   9       36.93       55.09     42.83 o 
   8  25   9       77.07       21.23     43.29 o 
   9  25   9      207.33      251.76     54.79 o 
  10  25   9    18933.26    19860.79    183.88 o 
  11  25   9       20.43      -24.05     37.02 o 
  12  25   9      293.66      182.88     35.97 o 
  13  25   9      116.08       71.47     46.89 o 
  14  25   9     8425.76     8758.27     99.67 o 
  15  25   9       13.84       33.02     44.96 o 
  16  25   9      165.98      163.58     55.46 o 
  17  25   9        9.04      -68.36     56.73 o 
  18  25   9     4510.53     4462.57     89.49 o 
   1  26   9     8390.79     8449.02     78.88 o 
   2  26   9     1054.76     1129.47     34.50 o 
   3  26   9     7249.63     7473.81     72.07 o 
   4  26   9       11.43       20.73     36.77 o 
   5  26   9     4450.78     4620.51     61.41 o 
   6  26   9      340.96      269.38     39.75 o 
   7  26   9     6863.32     6872.84     85.24 o 
   8  26   9         .00       -5.58     33.97 o 
   9  26   9     5009.49     5328.71     79.04 o 
  10  26   9       31.82      -42.39     40.03 o 
  11  26   9     3943.09     4013.23     65.06 o 
  12  26   9      205.09       93.37     42.12 o 
  13  26   9     2663.10     2601.37     74.44 o 
  14  26   9         .22      -82.43     58.05 o 
  15  26   9      948.13      892.49     62.26 o 
  16  26   9       10.50      -76.10     63.63 o 
   1  27   9      519.64      478.59     34.76 o 
   2  27   9      214.18      114.05     33.83 o 
   3  27   9         .02       33.30     34.35 o 
   4  27   9       62.40      -52.42     34.95 o 
   5  27   9      215.76      261.32     39.23 o 
   6  27   9      133.96       40.45     40.52 o 
   7  27   9      120.64       79.08     36.37 o 
   8  27   9      118.94      -33.92     49.13 o 
   9  27   9      310.25      245.37     41.13 o 
  10  27   9      110.74      -20.61     40.05 o 
  11  27   9        5.92       21.27     45.46 o 
  12  27   9        7.90      -31.46     50.35 o 
  13  27   9       31.93       45.13     56.58 o 
  14  27   9      168.70       52.36     59.18 o 
  15  27   9        3.24      138.38     62.55 o 
   1  28   9     3740.60     4176.87     63.26 o 
   2  28   9       79.11       25.69     39.52 o 
   3  28   9     4306.36     4578.78     69.48 o 
   4  28   9        5.56       84.66     41.71 o 
   5  28   9     4279.24     4426.75     71.83 o 
   6  28   9       47.94       27.13     39.01 o 
   7  28   9     2707.12     2756.58     68.34 o 
   8  28   9        6.61       30.56     50.66 o 
   9  28   9     3168.33     3234.87     80.90 o 
  10  28   9       44.92        9.03     47.08 o 
  11  28   9     2441.58     2614.96     90.95 o 
  12  28   9        6.13      191.57     53.78 o 
  13  28   9     2493.36     2383.04     77.47 o 
   1  29   9      436.17      716.20     72.95 o 
   2  29   9    14989.51    15557.37    184.00 o 
   3  29   9      282.53      228.11     46.54 o 
   4  29   9         .59      -41.46     41.88 o 
   5  29   9      231.82      419.96     80.77 o 
   6  29   9    14075.89    14610.21    202.83 o 
   7  29   9       32.30      -77.88     53.31 o 
   8  29   9      164.30       62.95     55.23 o 
   9  29   9       83.30      232.25     56.21 o 
  10  29   9     8120.38     7991.45    155.12 o 
  11  29   9        6.11       82.76    156.21 o 
   1  30   9     2580.46     2402.09     67.77 o 
   2  30   9        3.90      -12.69     52.11 o 
   3  30   9     2990.66     3059.97     71.70 o 
   4  30   9       97.66       89.72     57.68 o 
   5  30   9     1842.76     1532.46     84.73 o 
   6  30   9       45.33      -61.47     58.94 o 
   7  30   9     2763.89     2598.57     99.47 o 
   8  30   9        8.09      -25.15    140.02 o 
   1  31   9        1.97     -150.57    154.45 o 
   0   1  10     2041.09     4459.26     42.12 o 
   1   1  10   172993.23   167225.38   4077.74 o 
   0   2  10      755.26     1387.39     25.47 o 
   1   2  10     2976.29     2509.75     17.67 o 
   2   2  10       40.39      208.44     11.83 o 
   0   3  10     2628.80     2736.17     26.26 o 
   1   3  10    76224.15    78825.96    470.79 o 
   2   3  10      278.09      339.43      8.10 o 
   3   3  10    92331.51    92487.54    738.61 o 
   1   4  10     1164.16     1386.86     11.80 o 
   2   4  10      322.12      408.27     10.04 o 
   3   4  10    11119.23     9891.53     56.94 o 
   4   4  10    98468.88    94721.67    769.42 o 
   0   5  10    13067.76    14132.14    117.87 o 
   1   5  10    98133.96    96857.90    583.90 o 
   2   5  10     1409.08     1168.20     11.61 o 
   3   5  10    36612.37    36865.06    200.54 o 
   4   5  10     1269.28     2319.33     15.91 o 
   5   5  10    18170.76    17940.12    148.84 o 
   0   6  10      123.24      205.70     12.64 o 
   1   6  10     1847.66     2099.06     16.20 o 
   2   6  10      104.20      184.39      8.19 o 
   3   6  10      666.28      410.96      8.02 o 
   4   6  10     3164.95     2819.62     18.78 o 
   5   6  10       99.47       -4.71      6.40 o 
   6   6  10     1762.81     1914.33     19.97 o 
   0   7  10     4698.95     4729.98     43.07 o 
   1   7  10    55499.66    54694.97    312.23 o 
   2   7  10      377.42      710.33     13.93 o 
   3   7  10    41937.38    42207.30    231.39 o 
   4   7  10     2369.00     1958.57     14.28 o 
   5   7  10    22592.00    23223.04    134.56 o 
   6   7  10       28.15       -2.35      6.99 o 
   7   7  10    28288.36    28241.97    228.81 o 
   0   8  10   183365.17   166042.67   5063.65 o 
   1   8  10       35.70      361.52     40.11 o 
   2   8  10     1809.53     1907.54     13.78 o 
   3   8  10     1576.08     1502.34     13.05 o 
   4   8  10   117401.63   116998.70    671.97 o 
   5   8  10      293.48      300.32     12.97 o 
   6   8  10      613.15      538.90      9.59 o 
   7   8  10       65.60        8.85      9.50 o 
   8   8  10   106567.42   107855.16    930.10 o 
   0   9  10     2470.52     1905.05     23.58 o 
   1   9  10    79946.73    76869.84    430.65 o 
   2   9  10     2529.96     2349.87     25.48 o 
   3   9  10    25975.40    26715.96    157.49 o 
   4   9  10      916.99      986.58     14.36 o 
   5   9  10    61427.37    59929.89    335.88 o 
   6   9  10      788.13      750.25     11.40 o 
   7   9  10    17399.27    16662.23    103.06 o 
   8   9  10     2177.75     2123.03     23.80 o 
   9   9  10    85947.17    82662.98    714.90 o 
   0  10  10     4782.58     4533.69     40.78 o 
   1  10  10        6.60      -13.25      8.84 o 
   2  10  10     2466.45     3054.06     20.87 o 
   3  10  10      704.50      666.51     10.83 o 
   4  10  10     2522.16     2078.53     16.62 o 
   5  10  10     2092.42     2004.16     17.36 o 
   6  10  10     1802.73     1508.57     14.75 o 
   7  10  10        1.50       -6.86     10.68 o 
   8  10  10      450.60      474.97     12.48 o 
   9  10  10      943.14      891.01     14.83 o 
  10  10  10    10806.27    10587.03    100.53 o 
   0  11  10     1782.81     1460.59     19.50 o 
   1  11  10    11323.73    12305.20     73.98 o 
   2  11  10     1929.23     2200.24     16.86 o 
   3  11  10    23290.62    23108.33    132.28 o 
   4  11  10      795.88      866.57     12.61 o 
   5  11  10    12901.70    12724.08     76.86 o 
   6  11  10     2683.85     2720.56     21.01 o 
   7  11  10    26503.08    27438.33    167.59 o 
   8  11  10       17.44      -14.47      9.65 o 
   9  11  10     3315.54     3385.34     26.49 o 
  10  11  10     3663.77     3492.11     27.66 o 
  11  11  10    22230.19    21744.43    194.45 o 
   0  12  10    57243.37    55675.54    473.43 o 
   1  12  10       10.54       17.95     10.68 o 
   2  12  10      228.12      298.02     11.02 o 
   3  12  10      124.02       90.46     10.46 o 
   4  12  10    51482.25    52105.41    296.53 o 
   5  12  10      871.29      805.51     12.51 o 
   6  12  10      931.64      769.78     11.43 o 
   7  12  10      187.27      149.06     16.08 o 
   8  12  10    28088.92    27211.54    170.31 o 
   9  12  10     2604.17     2611.14     22.79 o 
  10  12  10      645.35      660.33     16.62 o 
  11  12  10     1046.47      993.16     17.31 o 
  12  12  10    16781.08    17065.91    162.50 o 
   0  13  10     1163.36     1061.29     26.77 o 
   1  13  10    21457.65    21561.90    132.63 o 
   2  13  10        3.43        7.27     13.05 o 
   3  13  10     5014.95     4809.24     32.48 o 
   4  13  10      330.90      344.59     15.20 o 
   5  13  10    10953.76    10575.48     66.78 o 
   6  13  10       12.18       -6.81     11.97 o 
   7  13  10     6631.48     6583.16     44.90 o 
   8  13  10       58.82      -19.95     13.30 o 
   9  13  10    13492.02    13612.64     88.53 o 
  10  13  10     5699.13     5897.38     44.07 o 
  11  13  10     3056.17     2778.07     25.41 o 
  12  13  10        9.11      -25.64     17.09 o 
  13  13  10     3833.25     3856.42     45.39 o 
   0  14  10      120.49      125.81     18.66 o 
   1  14  10      261.41      148.53     11.78 o 
   2  14  10     1041.07      944.91     15.87 o 
   3  14  10         .89      -17.86     11.91 o 
   4  14  10      894.77      766.14     12.20 o 
   5  14  10       46.86      -21.81     14.54 o 
   6  14  10       12.52      -22.68     15.12 o 
   7  14  10       41.43      -14.97     14.96 o 
   8  14  10      381.51      384.92     18.60 o 
   9  14  10      511.17      423.50     17.89 o 
  10  14  10     4572.16     4379.50     35.11 o 
  11  14  10       18.63      -25.82     17.21 o 
  12  14  10     2387.92     2314.33     23.32 o 
  13  14  10       45.73       47.92     16.62 o 
  14  14  10     2183.34     1905.14     31.50 o 
   0  15  10         .06      -30.63     20.42 o 
   1  15  10    15969.56    15625.01    103.84 o 
   2  15  10     2477.51     2218.81     20.33 o 
   3  15  10    23711.07    23367.29    142.80 o 
   4  15  10       90.57       86.61     15.46 o 
   5  15  10     7349.46     7255.90     47.75 o 
   6  15  10       83.62      101.38     10.06 o 
   7  15  10    20370.42    20417.18    127.42 o 
   8  15  10      232.68      162.38     16.85 o 
   9  15  10      248.27      189.69     17.12 o 
  10  15  10      136.38       96.54     14.35 o 
  11  15  10    27134.50    27159.41    177.42 o 
  12  15  10        9.84      -28.72     19.14 o 
  13  15  10     3121.74     2938.26     28.41 o 
  14  15  10      381.35      359.89     26.12 o 
  15  15  10    32779.41    34285.38    343.77 o 
   0  16  10    47581.00    47548.71    425.09 o 
   1  16  10     1161.88     1237.41     21.67 o 
   2  16  10       11.16      -21.65     14.43 o 
   3  16  10       97.48      120.21     16.11 o 
   4  16  10    36398.24    36392.41    219.97 o 
   5  16  10     2260.03     1953.36     21.11 o 
   6  16  10     1700.68     1660.53     19.61 o 
   7  16  10      122.32       59.51     18.43 o 
   8  16  10    19491.62    19486.61    125.06 o 
   9  16  10      173.87      117.47     16.36 o 
  10  16  10     1891.01     1875.03     21.31 o 
  11  16  10      820.13      798.50     20.67 o 
  12  16  10    19624.99    20037.12    135.15 o 
  13  16  10      565.43      539.52     19.69 o 
  14  16  10     4528.86     4467.53     39.47 o 
  15  16  10      360.29      345.72     23.75 o 
  16  16  10    12201.42    12141.69    128.69 o 
   0  17  10        1.92      -44.27     29.51 o 
   1  17  10     5857.03     5580.73     41.91 o 
   2  17  10       10.37       76.97     19.73 o 
   3  17  10     3672.09     3621.78     30.07 o 
   4  17  10       53.97      -26.78     17.86 o 
   5  17  10     6658.38     6378.85     45.27 o 
   6  17  10      866.78     1080.23     28.23 o 
   7  17  10     1906.61     1750.50     22.25 o 
   8  17  10     1526.70     1354.57     21.05 o 
   9  17  10     9219.90     8978.61     65.38 o 
  10  17  10      219.10      202.88     26.13 o 
  11  17  10       23.11      -30.92     20.62 o 
  12  17  10      457.21      442.57     28.06 o 
  13  17  10     2567.46     2414.39     28.30 o 
  14  17  10      446.09      500.31     43.15 o 
  15  17  10       63.93      -35.59     23.73 o 
  16  17  10        4.84      -39.48     26.32 o 
  17  17  10     1335.49     1335.86     41.48 o 
   0  18  10     1079.10      980.73     27.68 o 
   1  18  10        7.71      -27.61     18.41 o 
   2  18  10      237.38       70.23     20.90 o 
   3  18  10      889.47      765.06     19.89 o 
   4  18  10     1884.80     1899.89     21.57 o 
   5  18  10      176.92       61.21     15.73 o 
   6  18  10     1518.43     1322.64     22.09 o 
   7  18  10       76.02       52.97     16.33 o 
   8  18  10      501.69      472.83     21.08 o 
   9  18  10      782.58      795.75     19.06 o 
  10  18  10     9760.80     9739.28     74.36 o 
  11  18  10        4.42      -42.91     28.61 o 
  12  18  10     2675.54     2516.69     30.29 o 
  13  18  10        5.10       28.31     23.47 o 
  14  18  10     4192.26     3998.54     41.37 o 
  15  18  10      471.05      431.63     31.21 o 
  16  18  10     6275.27     6349.26     60.47 o 
  17  18  10      121.97      173.85     38.46 o 
  18  18  10     8237.35     8524.15    119.71 o 
   0  19  10      229.90      232.06     30.81 o 
   1  19  10     2453.37     2449.11     25.46 o 
   2  19  10      111.20       84.58     22.03 o 
   3  19  10     7840.34     7642.15     57.71 o 
   4  19  10      148.36       51.67     18.77 o 
   5  19  10     4691.45     4722.22     38.68 o 
   6  19  10       73.07       39.75     22.10 o 
   7  19  10    11677.27    11722.68     86.32 o 
   8  19  10       73.71       31.00     17.53 o 
   9  19  10      333.73      273.90     19.73 o 
  10  19  10       25.19      -30.83     20.55 o 
  11  19  10    20835.35    20831.20    163.49 o 
  12  19  10        5.93      -37.36     24.91 o 
  13  19  10      611.25      518.65     29.98 o 
  14  19  10      179.53       92.13     33.88 o 
  15  19  10    20590.59    21024.56    177.50 o 
  16  19  10        7.19      -57.62     38.41 o 
  17  19  10       56.30      -51.72     34.48 o 
  18  19  10      118.46      219.21     33.82 o 
  19  19  10    18522.55    18594.23    241.01 o 
   0  20  10    12936.81    13079.58    143.59 o 
   1  20  10       60.03       28.55     20.36 o 
   2  20  10      364.45      286.87     21.72 o 
   3  20  10      556.45      577.28     21.83 o 
   4  20  10    16491.54    16963.63    118.95 o 
   5  20  10       18.17        3.63     21.18 o 
   6  20  10     3448.44     3410.62     33.93 o 
   7  20  10       30.61      -33.51     22.34 o 
   8  20  10     9380.53     9418.23     74.83 o 
   9  20  10      745.82      844.87     25.70 o 
  10  20  10     3702.68     3767.97     47.79 o 
  11  20  10         .42      -34.28     22.86 o 
  12  20  10     8853.39     9016.35     81.40 o 
  13  20  10      111.21       48.82     30.44 o 
  14  20  10     3089.35     3136.98     47.49 o 
  15  20  10         .06      -48.67     32.45 o 
  16  20  10     7883.75     8258.28     81.80 o 
  17  20  10      174.00      175.48     33.39 o 
  18  20  10     3987.27     4050.67     63.13 o 
  19  20  10       53.22      -55.83     37.22 o 
  20  20  10     9910.06    10771.91    160.00 o 
   0  21  10      923.63     1138.87     35.88 o 
   1  21  10     1021.51     1049.71     28.99 o 
   2  21  10       95.01      125.28     23.47 o 
   3  21  10      719.57      517.03     25.19 o 
   4  21  10      289.73      200.65     32.08 o 
   5  21  10     2485.98     2498.57     30.27 o 
   6  21  10        2.63       61.11     31.19 o 
   7  21  10     1421.02     1316.58     25.15 o 
   8  21  10        1.71      -32.23     21.49 o 
   9  21  10     1125.80     1084.72     30.47 o 
  10  21  10       79.74      104.33     33.59 o 
  11  21  10      543.64      427.67     40.23 o 
  12  21  10      293.32      245.96     33.58 o 
  13  21  10      280.58      175.71     26.98 o 
  14  21  10      117.88      153.20     29.47 o 
  15  21  10      842.82      866.70     34.90 o 
  16  21  10       26.99      -43.35     28.90 o 
  17  21  10       61.31      -23.56     46.62 o 
  18  21  10       23.94       71.54     42.75 o 
  19  21  10      551.78      473.95     49.32 o 
  20  21  10        1.90      -27.91     48.69 o 
  21  21  10        6.12     -123.80     82.54 o 
   0  22  10     4491.70     4660.86     71.59 o 
   1  22  10        9.25      -33.48     22.32 o 
   2  22  10      114.70      -38.89     25.93 o 
   3  22  10       24.27      -37.65     25.10 o 
   4  22  10     5340.40     5049.69     47.76 o 
   5  22  10       35.88        5.42     18.41 o 
   6  22  10      140.24       -3.24     21.65 o 
   7  22  10        6.16      -30.09     20.06 o 
   8  22  10     4725.08     4801.81     50.71 o 
   9  22  10       65.10       51.99     35.75 o 
  10  22  10     2118.04     1943.93     40.77 o 
  11  22  10        1.16      -22.12     36.86 o 
  12  22  10     3671.35     3653.37     48.19 o 
  13  22  10         .59       50.91     27.95 o 
  14  22  10      761.56      619.81     31.79 o 
  15  22  10       63.62       22.02     39.68 o 
  16  22  10     3900.88     3918.79     57.71 o 
  17  22  10         .04       66.88     36.28 o 
  18  22  10     2154.92     2160.92     54.85 o 
  19  22  10       27.11       79.28     59.03 o 
  20  22  10     2863.45     2770.07     74.15 o 
  21  22  10       24.00      -32.38     51.45 o 
   0  23  10      130.30        7.36     33.29 o 
   1  23  10     2982.56     2781.37     34.98 o 
   2  23  10        3.46      -41.74     27.83 o 
   3  23  10     7683.13     7848.49     67.10 o 
   4  23  10        2.11      -35.26     23.51 o 
   5  23  10     3838.43     4025.43     43.53 o 
   6  23  10       35.51      -37.25     24.83 o 
   7  23  10     5526.10     5266.67     56.04 o 
   8  23  10       98.81       -3.00     30.10 o 
   9  23  10      836.64      854.37     33.64 o 
  10  23  10      133.92       84.65     35.12 o 
  11  23  10    11680.29    11707.23    106.94 o 
  12  23  10       31.10      -41.10     33.15 o 
  13  23  10      483.55      381.67     33.74 o 
  14  23  10        5.61      -38.11     48.45 o 
  15  23  10    11218.69    11769.99    122.60 o 
  16  23  10       10.79      -60.55     44.60 o 
  17  23  10      212.52      183.49     45.21 o 
  18  23  10      138.40       20.28     51.01 o 
  19  23  10    11458.29    11801.25    131.63 o 
  20  23  10         .62      -40.69     59.55 o 
   0  24  10     6408.42     6884.80     87.00 o 
   1  24  10       97.43      135.88     24.81 o 
   2  24  10       78.26       -6.54     28.86 o 
   3  24  10      508.09      600.66     35.52 o 
   4  24  10     7932.37     8258.73     73.48 o 
   5  24  10       47.48       20.65     30.15 o 
   6  24  10     1214.50     1186.28     41.70 o 
   7  24  10       74.37      -15.96     28.83 o 
   8  24  10     3462.34     3540.64     49.02 o 
   9  24  10       34.91       33.18     28.54 o 
  10  24  10     2556.24     2410.49     55.40 o 
  11  24  10      393.17      382.69     51.26 o 
  12  24  10     5651.29     6026.33     70.69 o 
  13  24  10       52.21        4.57     39.20 o 
  14  24  10     2970.00     3082.22     56.18 o 
  15  24  10      137.26       38.86     49.42 o 
  16  24  10     4067.03     4216.93     73.00 o 
  17  24  10       39.58      -32.12     60.40 o 
  18  24  10     3471.91     3359.04     78.53 o 
  19  24  10      161.07      226.55     75.51 o 
   0  25  10      517.49      614.52     46.96 o 
   1  25  10      389.19      186.19     36.49 o 
   2  25  10      134.50      289.84     40.89 o 
   3  25  10      398.65      246.33     34.09 o 
   4  25  10      134.58       82.45     25.46 o 
   5  25  10      373.11      154.51     40.96 o 
   6  25  10      106.79      125.23     42.33 o 
   7  25  10      990.55     1072.36     39.25 o 
   8  25  10      181.51       73.35     26.69 o 
   9  25  10        9.21      -57.52     38.35 o 
  10  25  10       99.70      346.18     39.18 o 
  11  25  10      482.15      304.37     36.54 o 
  12  25  10      304.88      201.33     44.24 o 
  13  25  10       66.33      -62.70     43.80 o 
  14  25  10       70.09      229.57     47.69 o 
  15  25  10      205.12       57.43     53.62 o 
  16  25  10       13.98      -69.96     59.63 o 
  17  25  10        4.17      -77.83     62.27 o 
  18  25  10      126.66      347.13    196.36 o 
   0  26  10     3965.45     4023.81     81.78 o 
   1  26  10      235.56      344.32     39.86 o 
   2  26  10      119.16      -51.32     34.21 o 
   3  26  10      478.41      483.38     35.38 o 
   4  26  10     2991.77     2821.22     50.61 o 
   5  26  10       20.95      -65.17     43.45 o 
   6  26  10      918.44      928.11     42.00 o 
   7  26  10      179.39      210.88     44.31 o 
   8  26  10     1522.37     1328.24     51.50 o 
   9  26  10        6.57      -43.95     37.75 o 
  10  26  10     2121.31     2309.79     56.59 o 
  11  26  10        1.02       98.78     39.10 o 
  12  26  10     2038.35     1812.86     55.81 o 
  13  26  10      235.38      231.46     44.95 o 
  14  26  10     1539.71     1624.27     76.98 o 
  15  26  10      214.70      242.49     70.28 o 
  16  26  10     2758.28     2608.21     72.96 o 
   0  27  10      179.09      119.87     47.67 o 
   1  27  10     1034.62     1024.90     38.32 o 
   2  27  10        5.49      -50.11     33.40 o 
   3  27  10     3214.69     3050.13     52.03 o 
   4  27  10      471.73      593.84     51.80 o 
   5  27  10      559.86      547.87     53.85 o 
   6  27  10         .12      -63.58     42.39 o 
   7  27  10     4724.26     4763.06     70.89 o 
   8  27  10       27.48       10.07     42.89 o 
   9  27  10       44.87      -24.35     48.76 o 
  10  27  10      446.87      406.49     54.90 o 
  11  27  10     8177.25     8278.14    121.65 o 
  12  27  10      198.02      264.81     50.72 o 
  13  27  10       73.44      -50.54     59.07 o 
  14  27  10       29.93      -91.76     61.17 o 
   0  28  10      119.04      127.15     57.07 o 
   1  28  10       65.54       78.63     41.55 o 
   2  28  10       43.42        9.04     47.66 o 
   3  28  10       73.91      120.76     41.80 o 
   4  28  10     1409.90     1351.55     52.93 o 
   5  28  10      286.08      320.69     48.80 o 
   6  28  10     1185.52     1174.99     69.26 o 
   7  28  10         .97      -67.67     45.11 o 
   8  28  10      342.90       76.41     47.38 o 
   9  28  10       55.84       39.41     56.00 o 
  10  28  10     1766.00     1528.35     72.80 o 
  11  28  10       11.23      -66.40     57.63 o 
  12  28  10     1951.29     2174.87     88.73 o 
   0  29  10      139.93       70.50     60.03 o 
   1  29  10       66.09      -76.37     50.92 o 
   2  29  10       15.11      239.05     50.47 o 
   3  29  10        2.71      -97.69     65.12 o 
   4  29  10       19.61      -40.71     47.56 o 
   5  29  10        6.26      -76.55     51.04 o 
   6  29  10       21.32      146.80     56.27 o 
   7  29  10       18.76      -99.99     66.66 o 
   8  29  10        9.00      -95.08     63.39 o 
   9  29  10      216.89       95.62     66.23 o 
  10  29  10        9.73       65.05     60.21 o 
   0  30  10     3677.14     3557.25     97.20 o 
   1  30  10       26.22      -50.77     49.73 o 
   2  30  10        1.94      -73.12     48.75 o 
   3  30  10       15.77      -13.21     55.26 o 
   4  30  10     3585.41     3495.77     93.16 o 
   5  30  10       89.31      122.92     67.02 o 
   6  30  10       19.07      -42.07     66.00 o 
   7  30  10        8.71      -74.28    109.97 o 
   1   2  11    19477.42    18595.51    107.71 o 
   1   3  11     2008.85     1962.67     16.74 o 
   2   3  11    15229.44    16759.57     95.65 o 
   1   4  11     2968.35     2771.29     18.70 o 
   2   4  11      111.88      219.00      6.98 o 
   3   4  11     8424.96     8042.49     46.55 o 
   1   5  11      837.33      852.64     11.50 o 
   2   5  11    41527.13    43587.28    254.12 o 
   3   5  11     5084.73     5824.09     35.19 o 
   4   5  11     7071.89     6932.45     41.34 o 
   1   6  11    11865.66    11301.51     67.91 o 
   2   6  11     5731.28     6009.39     36.76 o 
   3   6  11    15913.52    15963.39     91.55 o 
   4   6  11     1612.18     1508.96     11.73 o 
   5   6  11    33174.20    33737.39    194.05 o 
   1   7  11      462.11      466.49      7.62 o 
   2   7  11     2559.79     3143.77     20.81 o 
   3   7  11      120.65        9.85     10.02 o 
   4   7  11     2266.52     1892.00     14.09 o 
   5   7  11     1738.42     1786.53     13.87 o 
   6   7  11     5053.09     5313.21     33.94 o 
   1   8  11    11135.62    10124.78    160.24 o 
   2   8  11      221.54      324.76      8.65 o 
   3   8  11    19319.37    20322.73    113.07 o 
   4   8  11      129.20      221.07     14.08 o 
   5   8  11     9752.23     9411.78     56.86 o 
   6   8  11        1.53      -15.80     10.70 o 
   7   8  11    26980.22    26415.34    156.16 o 
   1   9  11    12652.54    12600.51     74.22 o 
   2   9  11   114137.37   113851.62    654.25 o 
   3   9  11      190.10      216.62     25.07 o 
   4   9  11     4487.26     4864.74     31.30 o 
   5   9  11       22.73      -17.61     11.74 o 
   6   9  11    59277.44    59588.42    347.50 o 
   7   9  11     7772.27     7685.37     49.68 o 
   8   9  11     5127.64     5029.92     35.65 o 
   1  10  11    11633.89    12331.51     73.29 o 
   2  10  11     6306.41     6609.39     41.29 o 
   3  10  11     7129.36     7992.64     50.09 o 
   4  10  11     5424.84     5093.53     32.83 o 
   5  10  11    20467.79    20760.62    121.46 o 
   6  10  11      220.50      153.66     13.54 o 
   7  10  11      842.50      990.81     14.45 o 
   8  10  11      267.80      237.58     13.57 o 
   9  10  11    39269.09    39375.29    246.23 o 
   1  11  11       24.93       -4.93      8.77 o 
   2  11  11     1276.52     1334.05     13.92 o 
   3  11  11      190.69      113.72     11.07 o 
   4  11  11      271.25      278.05     10.51 o 
   5  11  11       53.73       40.90     12.88 o 
   6  11  11      291.05      302.81     12.94 o 
   7  11  11      122.97      126.07     13.09 o 
   8  11  11     4206.28     4361.23     32.17 o 
   9  11  11     2633.24     2383.76     21.02 o 
  10  11  11       65.42        5.04     16.06 o 
   1  12  11    10521.03    10224.87     62.05 o 
   2  12  11       72.18       84.98     10.92 o 
   3  12  11    17173.46    16637.59    100.37 o 
   4  12  11      487.98      433.05     15.55 o 
   5  12  11     6826.83     6534.59     42.65 o 
   6  12  11     1372.28     1338.09     14.24 o 
   7  12  11    18875.21    18053.41    114.87 o 
   8  12  11       18.38      -20.74     15.94 o 
   9  12  11     6766.39     7012.94     49.75 o 
  10  12  11        7.06      -20.73     13.82 o 
  11  12  11     2641.22     2603.16     24.50 o 
   1  13  11      106.42      227.49     20.31 o 
   2  13  11    63857.59    63737.10    368.55 o 
   3  13  11      192.03      278.88     15.88 o 
   4  13  11       52.44       60.87     13.11 o 
   5  13  11        3.22      -24.36     16.24 o 
   6  13  11    44893.57    45297.77    274.33 o 
   7  13  11      254.45      259.40     22.76 o 
   8  13  11        5.39      -19.19     12.80 o 
   9  13  11      529.55      461.40     12.73 o 
  10  13  11    41188.85    39976.86    253.85 o 
  11  13  11      543.31      586.28     20.07 o 
  12  13  11       34.11       46.58     13.60 o 
   1  14  11    19466.13    19400.72    119.14 o 
   2  14  11     1235.59     1164.61     16.94 o 
   3  14  11    19260.77    18801.72    111.38 o 
   4  14  11     4372.59     4493.92     31.64 o 
   5  14  11    26523.29    26353.60    158.87 o 
   6  14  11      204.84      102.80     18.39 o 
   7  14  11    10472.00     9974.44     66.09 o 
   8  14  11       89.44       50.41     14.93 o 
   9  14  11    22740.87    23564.14    152.53 o 
  10  14  11       15.14      -33.23     22.15 o 
  11  14  11     5664.16     5630.74     43.70 o 
  12  14  11       28.10      -24.30     16.20 o 
  13  14  11    22686.22    22684.22    153.24 o 
   1  15  11      301.53      250.47     17.54 o 
   2  15  11      253.41      322.43     15.02 o 
   3  15  11      463.26      462.23     14.79 o 
   4  15  11      788.97      668.10     15.17 o 
   5  15  11         .90      -22.60     15.06 o 
   6  15  11     1331.81     1350.54     17.38 o 
   7  15  11       86.32      -26.97     17.98 o 
   8  15  11     3683.66     3429.34     29.09 o 
   9  15  11      513.61      320.31     19.54 o 
  10  15  11      217.02       93.37     16.41 o 
  11  15  11        4.92        7.31     18.97 o 
  12  15  11     3836.16     3814.62     33.34 o 
  13  15  11       85.32       19.25     19.98 o 
  14  15  11     1833.23     1777.16     24.35 o 
   1  16  11    15863.86    15514.20     99.30 o 
   2  16  11      129.86       62.66     14.19 o 
   3  16  11    10307.41    10476.91     69.54 o 
   4  16  11      163.62      210.89     17.44 o 
   5  16  11     8035.99     7846.38     53.46 o 
   6  16  11      102.92      -20.63     16.84 o 
   7  16  11    15835.24    15932.34    105.90 o 
   8  16  11     1628.53     1630.54     25.17 o 
   9  16  11     6185.36     5966.54     45.08 o 
  10  16  11     1672.17     1719.10     25.08 o 
  11  16  11     4529.56     4509.53     37.88 o 
  12  16  11       49.96       -1.58     17.41 o 
  13  16  11      181.73       68.64     18.65 o 
  14  16  11      262.82      175.79     19.09 o 
  15  16  11     2204.39     2043.39     27.74 o 
   1  17  11      332.27      468.12     27.09 o 
   2  17  11    61419.55    61254.79    390.27 o 
   3  17  11     1956.21     2089.67     22.25 o 
   4  17  11      382.09      337.52     20.56 o 
   5  17  11      281.62      227.91     22.33 o 
   6  17  11    47963.37    48472.72    300.92 o 
   7  17  11      408.88      449.49     26.54 o 
   8  17  11        1.48      -24.90     16.60 o 
   9  17  11      378.39      274.24     19.89 o 
  10  17  11    34021.58    34134.37    226.98 o 
  11  17  11       15.11      -38.85     25.90 o 
  12  17  11        8.65      -27.00     18.00 o 
  13  17  11      189.55      172.24     24.33 o 
  14  17  11    15621.23    16017.67    116.67 o 
  15  17  11      147.97       78.44     21.72 o 
  16  17  11       14.96      -34.94     23.29 o 
   1  18  11    12998.85    13067.76     87.52 o 
   2  18  11      106.15      -29.21     19.47 o 
   3  18  11    11254.71    11396.92     77.50 o 
   4  18  11       63.19      105.01     15.22 o 
   5  18  11    12746.81    12392.97     83.85 o 
   6  18  11       44.72      -34.20     22.80 o 
   7  18  11     9136.05     9112.94     65.63 o 
   8  18  11      742.83      864.63     24.69 o 
   9  18  11    11247.28    11356.55     83.63 o 
  10  18  11      623.32      524.28     27.49 o 
  11  18  11     6474.34     6586.92     59.80 o 
  12  18  11      301.63      274.09     32.86 o 
  13  18  11    15341.11    15268.92    118.12 o 
  14  18  11       14.39      -41.09     27.40 o 
  15  18  11     1692.48     1617.24     28.02 o 
  16  18  11      114.08       18.25     29.26 o 
  17  18  11     9740.59     9915.34     91.39 o 
   1  19  11      304.62      210.73     20.70 o 
   2  19  11      161.89      182.32     20.81 o 
   3  19  11      209.01      173.70     15.59 o 
   4  19  11        1.00      -28.10     18.74 o 
   5  19  11      223.85       69.45     18.84 o 
   6  19  11       26.80      -31.75     21.17 o 
   7  19  11         .41      -33.06     22.04 o 
   8  19  11      128.17        4.43     24.23 o 
   9  19  11       19.01      -36.56     24.38 o 
  10  19  11       35.74      -38.00     25.33 o 
  11  19  11       24.99      -45.79     30.53 o 
  12  19  11      767.83      755.60     30.97 o 
  13  19  11      100.45      -25.26     25.25 o 
  14  19  11      154.97       59.69     22.52 o 
  15  19  11     1200.62     1328.95     44.45 o 
  16  19  11      426.14      222.14     48.10 o 
  17  19  11        6.35      -58.26     38.84 o 
  18  19  11      480.43      457.85     45.21 o 
   1  20  11    11255.73    10980.88     87.03 o 
   2  20  11      235.17       95.31     19.32 o 
   3  20  11     6605.57     6402.67     51.98 o 
   4  20  11       22.43      107.21     16.37 o 
   5  20  11     5668.63     5750.90     47.53 o 
   6  20  11      119.25        4.43     23.64 o 
   7  20  11    11825.85    11983.65     92.29 o 
   8  20  11       13.93       87.63     25.51 o 
   9  20  11     4650.37     4556.62     46.40 o 
  10  20  11      385.35      267.75     26.00 o 
  11  20  11     4610.28     4317.80     47.05 o 
  12  20  11       39.32       72.05     24.49 o 
  13  20  11     1227.50     1266.95     36.24 o 
  14  20  11       37.88       -6.19     27.20 o 
  15  20  11     1471.42     1534.94     40.30 o 
  16  20  11      177.03      218.97     35.82 o 
  17  20  11      630.83      496.56     37.04 o 
  18  20  11       75.98      -38.50     34.78 o 
  19  20  11      527.45      461.69     46.24 o 
   1  21  11       61.57      132.50     26.24 o 
   2  21  11    37592.11    37970.74    272.17 o 
   3  21  11       48.33      107.41     24.31 o 
   4  21  11       78.80       -3.96     24.41 o 
   5  21  11       29.58       -2.19     21.15 o 
   6  21  11    25078.51    25006.25    183.21 o 
   7  21  11      825.19      887.09     28.45 o 
   8  21  11       57.44       -4.42     25.68 o 
   9  21  11     1716.92     1747.54     30.42 o 
  10  21  11    18425.25    18402.74    162.58 o 
  11  21  11        7.64      -50.41     33.61 o 
  12  21  11        4.21      -39.39     26.26 o 
  13  21  11      171.46      186.81     31.43 o 
  14  21  11     8607.24     8591.74     84.39 o 
  15  21  11      258.60      166.85     36.57 o 
  16  21  11       29.30      -48.77     32.51 o 
  17  21  11      218.03      179.36     44.86 o 
  18  21  11     6283.59     6341.97     80.04 o 
  19  21  11      412.28      316.44     59.21 o 
  20  21  11      691.38      569.04     68.03 o 
   1  22  11    10114.18     9997.08     81.56 o 
   2  22  11        9.28      -36.32     24.21 o 
   3  22  11     5685.46     5450.92     50.14 o 
   4  22  11      103.84       49.03     20.19 o 
   5  22  11     5814.57     5736.57     54.26 o 
   6  22  11       34.99      -48.80     32.54 o 
   7  22  11     5120.01     4806.33     49.72 o 
   8  22  11      191.22      132.54     33.17 o 
   9  22  11     5301.47     5269.19     58.28 o 
  10  22  11      782.08      753.15     39.09 o 
  11  22  11     5726.21     5790.74     65.63 o 
  12  22  11      381.04      462.91     40.47 o 
  13  22  11     7767.52     8237.21     84.54 o 
  14  22  11       81.43      -42.23     32.49 o 
  15  22  11     1116.65     1110.83     38.73 o 
  16  22  11      102.38       60.67     43.99 o 
  17  22  11     3171.63     3200.00     60.43 o 
  18  22  11       57.25       42.60     49.32 o 
  19  22  11      491.76      485.41     51.59 o 
  20  22  11        8.68      -91.35     60.90 o 
  21  22  11     2561.76     2510.79     77.02 o 
   1  23  11       15.73      -38.14     25.43 o 
   2  23  11      411.84      331.01     35.19 o 
   3  23  11      239.07      159.67     26.71 o 
   4  23  11       54.55      -37.15     24.76 o 
   5  23  11      405.92      371.37     29.16 o 
   6  23  11       48.16      -38.53     25.69 o 
   7  23  11      273.55      306.60     36.52 o 
   8  23  11      159.63       57.81     24.67 o 
   9  23  11         .08      -41.26     27.51 o 
  10  23  11      384.66      188.30     40.59 o 
  11  23  11       67.68       30.88     31.68 o 
  12  23  11       13.07      -46.26     30.84 o 
  13  23  11      260.13      312.65     49.01 o 
  14  23  11      101.86       32.41     40.70 o 
  15  23  11       15.24      152.21     48.92 o 
  16  23  11       21.18      -25.91     43.10 o 
  17  23  11       11.19      -63.75     42.50 o 
  18  23  11       76.43        2.75     55.01 o 
  19  23  11       25.24      197.67     56.04 o 
  20  23  11        3.58     -108.86     72.58 o 
   1  24  11     6184.15     6263.77     60.61 o 
   2  24  11       23.48      -40.50     27.00 o 
   3  24  11     4370.38     4409.58     48.27 o 
   4  24  11      353.09      634.62     36.97 o 
   5  24  11     4651.21     4596.47     53.38 o 
   6  24  11         .99      -47.11     31.40 o 
   7  24  11     4524.32     4825.17     61.93 o 
   8  24  11        5.64       19.23     29.06 o 
   9  24  11     4819.82     5034.66     64.32 o 
  10  24  11       58.20       27.52     32.46 o 
  11  24  11     3052.46     2838.45     53.55 o 
  12  24  11      558.33      770.76     52.08 o 
  13  24  11     2290.14     2299.49     47.90 o 
  14  24  11       16.51      -55.49     41.25 o 
  15  24  11     1328.70     1430.79     63.07 o 
  16  24  11       13.14      121.20     51.48 o 
  17  24  11     1570.86     1666.27     61.65 o 
  18  24  11        4.80       -2.10     62.84 o 
   1  25  11       17.64       38.73     37.95 o 
   2  25  11    20946.72    21226.76    174.58 o 
   3  25  11      237.13      105.59     38.07 o 
   4  25  11        1.87      -48.36     32.24 o 
   5  25  11       65.68       49.04     30.26 o 
   6  25  11    17809.07    18166.12    166.31 o 
   7  25  11       33.34      -45.98     30.65 o 
   8  25  11       17.08      -47.03     31.54 o 
   9  25  11        6.62      -48.24     32.16 o 
  10  25  11    13120.31    13445.07    150.82 o 
  11  25  11         .16      -56.42     37.61 o 
  12  25  11      120.50       82.87     46.98 o 
  13  25  11       16.74      -58.52     48.19 o 
  14  25  11     8024.41     8227.56    106.85 o 
  15  25  11      148.71       49.76     61.09 o 
  16  25  11        9.28      -69.38     63.10 o 
  17  25  11       56.88      112.35     66.02 o 
   1  26  11     4880.67     4808.62     58.55 o 
   2  26  11       71.79       61.59     37.80 o 
   3  26  11     4749.68     4789.82     61.40 o 
   4  26  11      698.20      868.54     36.49 o 
   5  26  11     3225.05     2994.79     56.83 o 
   6  26  11      134.86      177.04     32.53 o 
   7  26  11     4744.40     4709.40     62.68 o 
   8  26  11       55.34       41.53     43.33 o 
   9  26  11     1558.76     1353.31     60.03 o 
  10  26  11      206.67      341.75     45.22 o 
  11  26  11     3930.71     3995.79     80.51 o 
  12  26  11      475.72      414.92     41.71 o 
  13  26  11     2051.11     1829.86     72.29 o 
  14  26  11       25.75      -13.98     54.26 o 
  15  26  11      811.07      796.64     80.38 o 
  16  26  11        7.40       69.66    197.76 o 
   1  27  11      210.24      164.63     40.22 o 
   2  27  11      430.11      422.77     58.20 o 
   3  27  11       26.11       12.17     34.69 o 
   4  27  11        4.89      -47.62     31.75 o 
   5  27  11      124.99       44.32     35.69 o 
   6  27  11       59.53       14.96     37.78 o 
   7  27  11      804.17     1134.58     59.61 o 
   8  27  11      168.17       48.80     46.64 o 
   9  27  11      378.15      316.29     48.68 o 
  10  27  11       55.16      -63.61     44.96 o 
  11  27  11       57.79       97.17     46.05 o 
  12  27  11       26.04       -7.59     51.66 o 
  13  27  11        2.13      -23.59     63.76 o 
  14  27  11       15.02       29.16     69.58 o 
   1  28  11     3527.52     3679.02     59.97 o 
   2  28  11      548.69      739.62     67.52 o 
   3  28  11     2976.88     2965.87     68.75 o 
   4  28  11        8.33       19.78     61.52 o 
   5  28  11     2710.91     2596.29     65.80 o 
   6  28  11      128.95       61.50     47.01 o 
   7  28  11     3112.46     3529.41     83.08 o 
   8  28  11      127.14      161.29     57.32 o 
   9  28  11     2213.70     2059.99     72.98 o 
  10  28  11      243.06      238.45     62.59 o 
  11  28  11     2350.19     2217.78     80.55 o 
  12  28  11       22.07      -28.59     67.14 o 
   1  29  11        8.99       47.02     48.78 o 
   2  29  11    13938.21    14792.48    172.20 o 
   3  29  11        6.86      -74.51     49.67 o 
   4  29  11        4.38       12.90     49.48 o 
   5  29  11         .14       46.49     58.37 o 
   6  29  11    11714.88    12473.83    197.20 o 
   7  29  11        3.16      -69.47     66.19 o 
   8  29  11       22.32      -31.04     65.34 o 
   9  29  11         .02       16.20     70.01 o 
   1  30  11     2396.28     2191.12     63.48 o 
   2  30  11        1.70      -43.93     57.86 o 
   3  30  11     2293.02     2266.53     77.98 o 
   4  30  11         .42      -13.35     63.34 o 
   5  30  11     2068.73     2065.33    106.93 o 
   6  30  11      114.79     -248.15    165.43 o 
   0   1  12      713.52      478.16     11.83 o 
   1   1  12    40011.55    41834.23    348.09 o 
   0   2  12        3.91      374.08     24.94 o 
   1   2  12      511.50      364.73      9.80 o 
   2   2  12        9.89       27.56      6.46 o 
   0   3  12        3.36       31.18     10.74 o 
   1   3  12    44040.20    40708.26    231.25 o 
   2   3  12     4319.62     4427.95     26.98 o 
   3   3  12    22624.64    22047.26    185.64 o 
   0   4  12    71998.98    70517.21    563.51 o 
   1   4  12      495.71      538.27      8.11 o 
   2   4  12     1434.37     1733.95     13.31 o 
   3   4  12     2995.55     3788.34     24.66 o 
   4   4  12    67100.55    68372.92    567.56 o 
   0   5  12      902.11      841.37     14.03 o 
   1   5  12    20165.96    19752.46    119.13 o 
   2   5  12      733.35      897.81     10.27 o 
   3   5  12    20971.31    19692.25    115.56 o 
   4   5  12      302.99      231.64      8.23 o 
   5   5  12    34345.09    33079.61    271.64 o 
   0   6  12      804.47     1230.70     19.40 o 
   1   6  12     2221.54     2497.95     17.43 o 
   2   6  12     2994.02     2859.35     19.76 o 
   3   6  12     1140.45     1296.01     11.32 o 
   4   6  12     6803.12     6210.93     37.80 o 
   5   6  12      454.38      438.35      8.40 o 
   6   6  12      714.53      959.43     16.10 o 
   0   7  12     1597.84     1538.44     21.82 o 
   1   7  12    12628.54    12548.34     74.71 o 
   2   7  12      448.53      571.56      8.33 o 
   3   7  12    32875.45    32365.08    181.59 o 
   4   7  12     1518.73     1405.23     12.30 o 
   5   7  12    22949.76    22619.18    132.65 o 
   6   7  12      821.14      736.45      9.52 o 
   7   7  12    43893.87    44302.03    377.62 o 
   1   8  12      128.74      419.61     43.29 o 
   2   8  12      547.22      472.21      9.39 o 
   3   8  12      313.62      314.69      9.69 o 
   4   8  12   106197.05   105756.74    587.47 o 
   5   8  12       54.18       90.78     15.64 o 
   6   8  12     1384.69     1372.64     12.73 o 
   7   8  12     2840.93     2814.05     21.47 o 
   8   8  12    92948.23    90126.41    762.82 o 
   0   9  12      862.68      527.58     29.66 o 
   1   9  12    70948.33    71641.02    402.01 o 
   2   9  12      161.86      441.52     29.91 o 
   3   9  12    38270.29    36591.27    203.41 o 
   4   9  12     1293.91     1259.13     16.79 o 
   5   9  12    44548.81    43208.21    248.47 o 
   6   9  12     1689.14     1600.72     15.10 o 
   7   9  12    20503.50    20446.51    123.32 o 
   8   9  12      258.74      280.09     16.79 o 
   9   9  12    39842.79    39598.66    346.15 o 
   0  10  12      496.28      367.28     17.65 o 
   1  10  12     3449.68     3549.47     24.25 o 
   2  10  12     1448.79     1056.51     11.69 o 
   3  10  12     1925.15     1470.70     13.07 o 
   4  10  12     1884.95     1601.55     13.97 o 
   5  10  12     6388.78     6013.94     38.17 o 
   6  10  12      972.06     1060.46     13.25 o 
   7  10  12     4035.77     4096.08     29.23 o 
   8  10  12      125.66      246.05     12.16 o 
   9  10  12     2373.16     1995.66     19.85 o 
  10  10  12    17964.35    17365.21    160.07 o 
   0  11  12      396.86      466.28     17.73 o 
   1  11  12    24298.78    22812.74    134.12 o 
   2  11  12      442.92      424.75     10.50 o 
   3  11  12    21704.24    22647.76    130.99 o 
   4  11  12       35.57       38.87     10.37 o 
   5  11  12    16773.06    17208.10    103.77 o 
   6  11  12     1992.32     1841.58     17.02 o 
   7  11  12    31530.40    30571.65    188.48 o 
   8  11  12     1881.64     2148.75     19.78 o 
   9  11  12     5648.76     5059.89     37.60 o 
  10  11  12        3.73       40.22     17.42 o 
  11  11  12    40346.59    41114.74    368.69 o 
   0  12  12    45717.20    47624.72    383.31 o 
   1  12  12     2454.31     2117.54     17.19 o 
   2  12  12      700.56      553.57     12.51 o 
   3  12  12     1742.91     1581.33     14.86 o 
   4  12  12    23686.91    23252.90    138.70 o 
   5  12  12      641.23      658.72     11.72 o 
   6  12  12     2400.74     2571.27     20.59 o 
   7  12  12     2473.16     2269.11     20.97 o 
   8  12  12    46759.59    48056.39    296.77 o 
   9  12  12      584.25      596.88     17.63 o 
  10  12  12     1848.08     1731.74     18.88 o 
  11  12  12     1922.91     1792.90     25.34 o 
  12  12  12    31599.83    32151.39    297.79 o 
   0  13  12      278.45      335.98     17.89 o 
   1  13  12     6410.89     5887.76     38.87 o 
   2  13  12      165.24      171.98     20.04 o 
   3  13  12    12252.11    12535.48     77.25 o 
   4  13  12      423.94      527.94     13.42 o 
   5  13  12     7598.08     8083.46     53.16 o 
   6  13  12      306.30      431.78     22.06 o 
   7  13  12    20000.19    19673.90    125.14 o 
   8  13  12      845.32      770.16     17.32 o 
   9  13  12    12823.91    12595.37     83.66 o 
  10  13  12      850.94      941.14     26.33 o 
  11  13  12     5325.00     5119.98     40.50 o 
  12  13  12      530.13      389.89     23.93 o 
  13  13  12     2721.63     2792.88     38.54 o 
   0  14  12       34.34       33.80     23.86 o 
   1  14  12      339.45      277.41     21.22 o 
   2  14  12      341.29      429.26     15.38 o 
   3  14  12      912.14      891.54     12.64 o 
   4  14  12       46.57       52.27     17.39 o 
   5  14  12      522.16      433.86     24.29 o 
   6  14  12      601.58      457.85     19.89 o 
   7  14  12     1174.79     1168.03     20.01 o 
   8  14  12      157.90       78.46     16.92 o 
   9  14  12      224.98      157.68     16.71 o 
  10  14  12     6844.79     6700.63     50.42 o 
  11  14  12      321.72      341.72     19.65 o 
  12  14  12     2191.83     2117.40     22.72 o 
  13  14  12       42.53      -12.09     20.42 o 
  14  14  12      836.09      832.06     25.05 o 
   0  15  12      125.05       50.47     19.77 o 
   1  15  12     2245.27     2259.33     20.51 o 
   2  15  12      792.99      873.64     12.87 o 
   3  15  12    12615.67    12328.53     78.32 o 
   4  15  12      169.19      178.61     10.53 o 
   5  15  12     7471.31     7464.90     50.85 o 
   6  15  12     1022.61     1028.44     14.76 o 
   7  15  12    34374.14    34423.53    212.88 o 
   8  15  12      597.48      573.77     20.15 o 
   9  15  12     2562.66     2373.88     23.16 o 
  10  15  12      336.72      324.11     18.07 o 
  11  15  12    32491.43    32769.67    220.38 o 
  12  15  12       80.25       23.54     21.48 o 
  13  15  12     1679.76     1719.12     21.88 o 
  14  15  12       30.13       32.01     20.43 o 
  15  15  12    18984.11    18731.60    180.56 o 
   0  16  12    17888.27    17463.80    158.68 o 
   1  16  12      368.13      298.43     23.01 o 
   2  16  12     1702.34     1640.01     17.98 o 
   3  16  12       70.80      -24.53     16.35 o 
   4  16  12    26048.70    25850.73    161.43 o 
   5  16  12      456.27      441.50     16.01 o 
   6  16  12     1504.43     1375.58     20.84 o 
   7  16  12       19.68      -25.07     16.71 o 
   8  16  12    29480.41    29553.10    192.36 o 
   9  16  12       50.73       82.63     20.27 o 
  10  16  12     3672.55     3624.32     32.36 o 
  11  16  12       62.19       11.09     20.01 o 
  12  16  12    13014.10    12722.52     89.29 o 
  13  16  12      794.67      836.92     18.47 o 
  14  16  12     2332.76     2420.41     27.96 o 
  15  16  12      229.98      189.06     28.37 o 
  16  16  12     9226.67     9251.30    108.86 o 
   0  17  12      201.79       61.28     29.28 o 
   1  17  12     7051.58     6843.99     50.60 o 
   2  17  12      531.30      695.30     40.47 o 
   3  17  12     1097.62      882.06     20.55 o 
   4  17  12      497.60      568.89     17.39 o 
   5  17  12    13119.38    13236.27     93.78 o 
   6  17  12      595.58      739.87     44.06 o 
   7  17  12     5352.66     5204.34     42.57 o 
   8  17  12        5.66      -26.74     17.83 o 
   9  17  12     5378.86     5164.38     42.63 o 
  10  17  12       75.76       99.73     24.59 o 
  11  17  12      686.07      608.79     26.60 o 
  12  17  12       98.83       18.56     20.28 o 
  13  17  12     2165.00     2160.04     27.62 o 
  14  17  12       60.57       94.87     25.09 o 
  15  17  12      203.03       74.55     22.85 o 
  16  17  12       73.61      129.76     23.28 o 
  17  17  12     1467.96     1520.68     55.13 o 
   0  18  12       42.76      -38.47     25.65 o 
   1  18  12      117.63       77.56     19.76 o 
   2  18  12     2176.38     2091.43     25.27 o 
   3  18  12     1013.07      888.62     20.81 o 
   4  18  12      536.67      573.83     23.08 o 
   5  18  12        5.67      -27.89     18.59 o 
   6  18  12      986.50      903.38     20.94 o 
   7  18  12      215.57      105.53     19.66 o 
   8  18  12      872.12      796.18     25.78 o 
   9  18  12      432.10      410.87     23.54 o 
  10  18  12     3749.95     3478.64     36.83 o 
  11  18  12      119.28      106.70     24.66 o 
  12  18  12     2258.65     2161.57     29.94 o 
  13  18  12        2.80       29.79     25.21 o 
  14  18  12     3026.19     2902.72     34.98 o 
  15  18  12      212.43      225.88     28.57 o 
  16  18  12     1971.70     1780.64     35.39 o 
  17  18  12       21.69        8.40     33.04 o 
  18  18  12     4153.00     4043.02     75.97 o 
   0  19  12       57.83      -34.65     28.91 o 
   1  19  12     1047.54      834.81     18.34 o 
   2  19  12       22.49      -24.81     16.54 o 
   3  19  12     6144.94     5977.72     48.66 o 
   4  19  12      103.67       41.53     18.77 o 
   5  19  12      744.71      685.88     20.66 o 
   6  19  12       17.20      -23.50     15.67 o 
   7  19  12    10564.94    10169.39     81.52 o 
   8  19  12        2.75      -36.27     24.18 o 
   9  19  12       58.16      -31.42     20.95 o 
  10  19  12      137.93       29.29     23.65 o 
  11  19  12    17803.80    17509.13    144.11 o 
  12  19  12       60.90      -15.16     25.23 o 
  13  19  12      264.49       78.27     27.19 o 
  14  19  12       33.49      -43.76     29.17 o 
  15  19  12    15196.23    15426.31    134.90 o 
  16  19  12       27.51      -54.33     36.68 o 
  17  19  12       45.96      -27.16     35.58 o 
  18  19  12       12.51      -48.64     32.43 o 
  19  19  12    15237.78    15750.06    208.82 o 
   0  20  12     8418.26     8462.92     91.18 o 
   1  20  12      185.30      205.14     18.47 o 
   2  20  12     1114.07      891.13     22.04 o 
   3  20  12      500.12      525.65     20.95 o 
   4  20  12     6176.22     5946.63     51.39 o 
   5  20  12       22.93       98.85     22.89 o 
   6  20  12     1007.56      937.25     24.21 o 
   7  20  12       16.67      -38.59     25.73 o 
   8  20  12     7592.68     7622.33     66.65 o 
   9  20  12      454.66      512.99     29.53 o 
  10  20  12     4482.63     4408.82     46.62 o 
  11  20  12        3.42      -42.18     28.12 o 
  12  20  12    10839.78    11277.34     97.03 o 
  13  20  12       35.80       61.43     28.97 o 
  14  20  12     3748.29     3700.39     44.76 o 
  15  20  12        1.18      -41.88     27.92 o 
  16  20  12     7779.91     8103.25     84.81 o 
  17  20  12        7.89       13.98     31.55 o 
  18  20  12     3246.54     2860.03     51.12 o 
  19  20  12        3.27      -68.44     45.62 o 
  20  20  12     5379.40     5511.43    124.84 o 
   0  21  12       87.51      -42.01     28.01 o 
   1  21  12     1193.01      958.05     28.62 o 
   2  21  12        2.35      164.86     25.08 o 
   3  21  12      864.82      897.63     30.71 o 
   4  21  12      327.67      313.79     28.65 o 
   5  21  12      176.37       59.81     27.33 o 
   6  21  12       55.18       66.92     20.94 o 
   7  21  12     1636.60     1568.79     27.81 o 
   8  21  12      168.78       75.95     26.74 o 
   9  21  12      274.18      104.23     21.14 o 
  10  21  12       22.34       72.82     25.51 o 
  11  21  12     1358.16     1286.45     47.36 o 
  12  21  12       77.56      -28.39     28.66 o 
  13  21  12      137.58        -.02     33.77 o 
  14  21  12        1.02       36.31     29.93 o 
  15  21  12      293.99      131.03     31.63 o 
  16  21  12       64.93      105.58     35.31 o 
  17  21  12      105.52      -21.63     38.92 o 
  18  21  12        4.12       36.35     44.03 o 
  19  21  12      315.93      194.36     51.38 o 
  20  21  12         .44      -52.23     62.58 o 
  21  21  12         .11      -29.13     92.14 o 
   0  22  12     1681.16     1304.49     44.27 o 
   1  22  12        4.07        5.11     20.66 o 
   2  22  12       14.61      -40.92     27.28 o 
   3  22  12      159.52      129.15     24.35 o 
   4  22  12     4513.56     4584.78     46.64 o 
   5  22  12       23.62       58.24     27.30 o 
   6  22  12      518.88      323.57     30.16 o 
   7  22  12      150.56       80.67     28.02 o 
   8  22  12     1617.46     1330.64     39.90 o 
   9  22  12      484.72      582.89     36.15 o 
  10  22  12     1421.85     1338.88     45.15 o 
  11  22  12       88.89       38.05     33.86 o 
  12  22  12     3431.23     3182.84     57.80 o 
  13  22  12      220.37      259.52     47.50 o 
  14  22  12      565.54      543.03     45.35 o 
  15  22  12         .39      -35.05     38.13 o 
  16  22  12     4057.24     4275.37     66.77 o 
  17  22  12       65.80       34.24     54.65 o 
  18  22  12     1582.17     1650.59     62.51 o 
  19  22  12        3.58       29.83     61.38 o 
  20  22  12     2309.39     2184.21     65.05 o 
   0  23  12      143.31       77.99     39.30 o 
   1  23  12     3205.43     3524.18     41.89 o 
   2  23  12       10.79      -11.99     23.47 o 
   3  23  12     4679.11     4451.89     52.82 o 
   4  23  12      105.66       -2.12     24.75 o 
   5  23  12     2848.51     2758.39     37.57 o 
   6  23  12       91.58      122.57     27.22 o 
   7  23  12    10741.34    10995.18    102.55 o 
   8  23  12      165.22      213.78     33.14 o 
   9  23  12      267.36      136.05     33.69 o 
  10  23  12      452.92      576.09     53.40 o 
  11  23  12    13188.66    13632.34    140.32 o 
  12  23  12      100.46      -16.84     40.20 o 
  13  23  12      910.20      948.14     38.82 o 
  14  23  12         .69      -57.31     38.21 o 
  15  23  12     9205.26     9221.25    109.30 o 
  16  23  12       51.83       16.60     46.45 o 
  17  23  12       21.11       -6.91     54.12 o 
  18  23  12       71.93      129.84     56.85 o 
  19  23  12     8383.03     8407.02    119.14 o 
   0  24  12     3358.24     3282.28     64.85 o 
   1  24  12      153.20      103.14     28.49 o 
   2  24  12      536.24      586.63     41.07 o 
   3  24  12        6.46      -45.26     30.17 o 
   4  24  12     6017.04     6072.41     63.19 o 
   5  24  12       39.75       38.42     44.41 o 
   6  24  12     1835.57     1815.94     38.30 o 
   7  24  12         .37      -21.64     33.03 o 
   8  24  12     4742.86     4631.92     69.37 o 
   9  24  12       26.86       28.11     36.02 o 
  10  24  12     3849.67     3836.00     63.15 o 
  11  24  12      148.37      128.61     36.92 o 
  12  24  12     5455.83     5661.60     74.56 o 
  13  24  12       75.60      109.96     39.14 o 
  14  24  12     1943.28     2120.86     58.88 o 
  15  24  12      116.63       98.93     48.04 o 
  16  24  12     4935.08     5053.58     81.63 o 
  17  24  12       13.34       89.18     74.56 o 
  18  24  12     3111.41     3108.71     80.01 o 
   0  25  12       78.27      -15.96     38.11 o 
   1  25  12         .82      -40.32     26.88 o 
   2  25  12      130.05      163.67     33.17 o 
   3  25  12      177.46       54.47     36.94 o 
   4  25  12       36.69      -56.71     37.81 o 
   5  25  12       57.62      -70.74     47.16 o 
   6  25  12       20.94       68.38     43.74 o 
   7  25  12      211.94       66.46     50.54 o 
   8  25  12       78.08       41.42     32.92 o 
   9  25  12       76.12      -15.23     38.38 o 
  10  25  12        2.39       69.48     35.88 o 
  11  25  12      304.81       91.38     40.51 o 
  12  25  12        2.46      -62.65     41.77 o 
  13  25  12       21.65      -73.32     48.88 o 
  14  25  12         .05      147.93     51.00 o 
  15  25  12      220.04      -23.21     57.47 o 
  16  25  12      100.68      130.78     61.52 o 
  17  25  12       48.68      -52.08    105.51 o 
   0  26  12     2715.46     2882.36     75.38 o 
   1  26  12       92.25      129.82     40.69 o 
   2  26  12         .42      -53.46     35.64 o 
   3  26  12       55.60       33.77     43.42 o 
   4  26  12     5600.38     5879.56     73.06 o 
   5  26  12       50.46      121.57     30.93 o 
   6  26  12      481.87      106.41     39.70 o 
   7  26  12       10.55       -3.74     41.10 o 
   8  26  12     4456.36     4552.16     69.67 o 
   9  26  12       37.82      -49.03     40.68 o 
  10  26  12     1514.12     1536.43     77.38 o 
  11  26  12       44.41      121.45     45.47 o 
  12  26  12     4555.36     4644.55     83.17 o 
  13  26  12      392.34      437.10     76.02 o 
  14  26  12     1167.72     1183.92     63.61 o 
  15  26  12       99.77       10.61     66.54 o 
   0  27  12       97.35      -57.67     59.06 o 
   1  27  12      643.72      506.06     47.41 o 
   2  27  12       29.21        9.54     35.80 o 
   3  27  12     2704.13     2588.70     55.20 o 
   4  27  12      455.16      316.83     39.59 o 
   5  27  12     1123.98     1213.96     57.09 o 
   6  27  12       14.55       55.23     39.43 o 
   7  27  12     7823.85     8235.46    115.64 o 
   8  27  12        9.63      -48.86     39.55 o 
   9  27  12       41.80        8.91     50.48 o 
  10  27  12      116.19      117.46     54.21 o 
  11  27  12    11317.04    11605.64    155.40 o 
  12  27  12        5.18       76.19     52.59 o 
  13  27  12       47.96       55.58     58.13 o 
   0  28  12       43.78       -1.01     60.39 o 
   1  28  12        9.73       35.17     41.78 o 
   2  28  12       60.79      -74.67     49.78 o 
   3  28  12        6.52       -3.78     46.10 o 
   4  28  12     1251.89     1373.27     65.09 o 
   5  28  12        3.37      -35.14     44.82 o 
   6  28  12     1082.94     1068.96     66.46 o 
   7  28  12       52.53      135.09     55.11 o 
   8  28  12      844.43      731.12     76.43 o 
   9  28  12       99.34       28.67     57.97 o 
  10  28  12     3080.91     3112.71     90.59 o 
  11  28  12       37.59       -8.19     65.36 o 
   0  29  12       88.01     -101.37     67.58 o 
   1  29  12      382.12      264.67     57.22 o 
   2  29  12       11.57       75.05     49.02 o 
   3  29  12      102.58      -97.95     65.30 o 
   4  29  12        7.09        1.56     56.56 o 
   5  29  12      154.61      -56.90     57.67 o 
   6  29  12       28.32      306.64     66.20 o 
   7  29  12        1.66      -43.68     58.06 o 
   8  29  12         .86      -32.67     68.84 o 
   0  30  12     4862.24     4877.29    136.41 o 
   1  30  12       16.32        9.92     59.73 o 
   2  30  12        3.81      -86.92     57.94 o 
   3  30  12       27.87      -42.84     57.11 o 
   4  30  12     4343.62     4108.23    208.17 o 
   1   2  13    29251.69    29678.28    174.28 o 
   1   3  13      844.14      991.15     12.88 o 
   2   3  13      240.63      284.44      9.35 o 
   1   4  13     4079.23     4082.04     25.64 o 
   2   4  13     3756.21     3903.43     25.39 o 
   3   4  13     4820.00     4569.44     30.12 o 
   1   5  13       89.33       67.95      9.23 o 
   2   5  13    26518.54    26386.71    156.83 o 
   3   5  13       65.26       88.41      8.09 o 
   4   5  13     4123.44     4298.46     29.47 o 
   1   6  13     9807.00    10076.95     61.99 o 
   2   6  13       24.50       83.91      9.46 o 
   3   6  13    15669.85    16645.46     99.39 o 
   4   6  13     4629.57     4183.11     28.58 o 
   5   6  13    52101.56    52276.06    305.05 o 
   1   7  13       55.31      -15.89     10.59 o 
   2   7  13     2700.60     2722.60     19.20 o 
   3   7  13     1579.75     1879.06     15.01 o 
   4   7  13     2941.73     2934.03     20.83 o 
   5   7  13      625.30      510.01      9.68 o 
   6   7  13     1859.44     1797.10     14.92 o 
   1   8  13     9231.47     9123.48     55.40 o 
   2   8  13      281.26      184.49      7.03 o 
   3   8  13     8417.74     7706.28     46.06 o 
   4   8  13      307.04      228.38     13.16 o 
   5   8  13     8156.18     8260.60     51.17 o 
   6   8  13      151.19      163.96     12.10 o 
   7   8  13    12972.76    13416.90     81.59 o 
   1   9  13       12.50      -21.19     14.12 o 
   2   9  13    48235.49    48509.34    317.77 o 
   3   9  13      740.33      660.58     17.99 o 
   4   9  13      120.16      129.50     11.56 o 
   5   9  13       98.59       46.35     11.29 o 
   6   9  13    31822.90    31655.93    188.54 o 
   7   9  13       43.69      -17.39     11.59 o 
   8   9  13      273.44      265.15     15.23 o 
   1  10  13    12077.11    12425.59     75.58 o 
   2  10  13     5637.59     5708.29     40.24 o 
   3  10  13    13987.24    13490.64     81.11 o 
   4  10  13       31.28       19.15     11.30 o 
   5  10  13    21963.60    22081.86    130.54 o 
   6  10  13      374.29      275.09     12.65 o 
   7  10  13       74.56       67.40     11.85 o 
   8  10  13        1.67      -18.45     12.30 o 
   9  10  13    18952.05    19321.11    125.24 o 
   1  11  13     1053.58      891.30     11.04 o 
   2  11  13     7375.88     7205.88     45.55 o 
   3  11  13      102.13        -.38     10.44 o 
   4  11  13     9176.67     8933.09     56.18 o 
   5  11  13      707.71      650.28     12.50 o 
   6  11  13     8880.93     8514.92     54.69 o 
   7  11  13     3736.34     3575.40     28.24 o 
   8  11  13     7625.22     7052.04     48.62 o 
   9  11  13       99.40       15.51     13.92 o 
  10  11  13     7244.99     6706.88     48.07 o 
   1  12  13     8223.90     8559.42     54.44 o 
   2  12  13        3.01      -15.88     10.59 o 
   3  12  13     8250.13     8550.61     53.58 o 
   4  12  13     2023.18     1747.34     15.70 o 
   5  12  13      407.29      400.04     14.06 o 
   6  12  13     2770.20     2755.38     22.41 o 
   7  12  13     7134.69     7499.99     51.63 o 
   8  12  13       11.56      -24.16     16.11 o 
   9  12  13      204.48      158.41     16.65 o 
  10  12  13      517.81      378.36     15.56 o 
  11  12  13     4985.38     4830.81     38.95 o 
   1  13  13     2800.43     2799.47     22.37 o 
   2  13  13    78991.48    76978.56    448.76 o 
   3  13  13       28.75       82.24     15.69 o 
   4  13  13     2004.66     1999.00     17.67 o 
   5  13  13      117.71       47.14     13.53 o 
   6  13  13    45875.54    44443.23    266.94 o 
   7  13  13      108.93       38.60     15.05 o 
   8  13  13      254.67      149.19     15.92 o 
   9  13  13      948.24     1041.92     22.05 o 
  10  13  13    39947.28    40130.57    255.12 o 
  11  13  13       91.81        6.32     18.79 o 
  12  13  13     1917.99     1792.61     20.98 o 
   1  14  13    10465.62    10060.04     67.45 o 
   2  14  13      875.52      705.42     18.60 o 
   3  14  13    15143.73    14974.02     91.73 o 
   4  14  13      408.05      525.30     13.11 o 
   5  14  13    36052.73    35584.67    217.15 o 
   6  14  13        9.31      -21.75     14.50 o 
   7  14  13    14295.67    14440.13     93.04 o 
   8  14  13      208.96      209.87     18.09 o 
   9  14  13    29101.58    28960.32    186.23 o 
  10  14  13        1.27      -28.54     19.02 o 
  11  14  13    10043.77     9856.00     70.41 o 
  12  14  13      350.58      298.01     20.21 o 
  13  14  13    16703.85    16455.25    115.08 o 
   1  15  13      109.14       54.83     14.32 o 
   2  15  13      220.89      153.35     15.11 o 
   3  15  13      489.30      431.50     15.16 o 
   4  15  13     1585.07     1632.46     18.61 o 
   5  15  13       18.02      -24.12     16.08 o 
   6  15  13     3447.75     3329.38     27.60 o 
   7  15  13       38.57      -27.12     18.08 o 
   8  15  13     2701.56     2786.30     25.98 o 
   9  15  13      324.31      157.35     20.44 o 
  10  15  13     3076.11     2985.73     28.69 o 
  11  15  13      407.13      390.80     30.35 o 
  12  15  13     2060.94     2178.19     25.69 o 
  13  15  13        7.69      -27.70     18.47 o 
  14  15  13     3070.52     2945.77     33.66 o 
   1  16  13    10236.51    10034.73     68.40 o 
   2  16  13      404.68      440.40     15.33 o 
   3  16  13     2182.85     2097.85     21.40 o 
   4  16  13      587.93      573.30     25.08 o 
   5  16  13     1470.01     1554.60     18.27 o 
   6  16  13       96.62      -16.99     19.17 o 
   7  16  13    11024.73    10886.27     76.04 o 
   8  16  13         .24      -30.07     20.05 o 
   9  16  13     1176.63     1091.64     19.76 o 
  10  16  13      113.65      -33.22     22.14 o 
  11  16  13    10165.78    10079.98     73.65 o 
  12  16  13      129.42      162.19     21.42 o 
  13  16  13      374.34      408.70     18.11 o 
  14  16  13      609.62      585.82     21.53 o 
  15  16  13     2325.85     2239.08     31.44 o 
   1  17  13       12.84       84.28     21.28 o 
   2  17  13    47933.64    48717.09    312.15 o 
   3  17  13       50.67      122.41     18.60 o 
   4  17  13     1549.29     1342.26     22.18 o 
   5  17  13      269.71      255.97     20.64 o 
   6  17  13    35492.36    35372.66    231.73 o 
   7  17  13      130.74      114.18     18.09 o 
   8  17  13      250.98      150.41     15.79 o 
   9  17  13        5.58      -20.36     25.10 o 
  10  17  13    37274.89    37754.15    266.57 o 
  11  17  13        5.15      -38.28     25.52 o 
  12  17  13      249.59       88.29     21.62 o 
  13  17  13       12.57      -21.64     28.14 o 
  14  17  13    13285.21    13211.21    105.44 o 
  15  17  13      455.37      414.95     33.44 o 
  16  17  13       31.67      -36.66     24.44 o 
   1  18  13    13929.86    13593.45     94.10 o 
   2  18  13       93.14         .36     23.92 o 
   3  18  13    14794.49    14478.89    102.35 o 
   4  18  13         .31       40.96     18.36 o 
   5  18  13    18655.70    18979.63    131.76 o 
   6  18  13     1001.84      956.82     22.90 o 
   7  18  13     6571.19     6321.84     51.17 o 
   8  18  13       22.21      -25.79     20.19 o 
   9  18  13    13509.35    13463.95     97.89 o 
  10  18  13      444.07      301.67     33.24 o 
  11  18  13     2598.21     2261.53     29.64 o 
  12  18  13       14.95      -30.69     20.46 o 
  13  18  13    12050.32    12173.78    102.81 o 
  14  18  13        6.90      -37.12     24.75 o 
  15  18  13     2085.18     2092.06     33.81 o 
  16  18  13        5.47      -54.44     36.29 o 
  17  18  13     9119.46     9432.06     90.02 o 
   1  19  13       60.28      -31.63     21.09 o 
   2  19  13     2176.87     2316.37     30.04 o 
   3  19  13      688.79      635.91     26.67 o 
   4  19  13       27.17      -25.30     16.87 o 
   5  19  13      142.94       23.87     19.88 o 
   6  19  13      280.20      229.17     28.22 o 
   7  19  13      357.28      374.48     30.75 o 
   8  19  13      394.83      248.14     22.28 o 
   9  19  13         .65      -34.75     23.17 o 
  10  19  13      941.48      943.08     26.10 o 
  11  19  13       36.39       34.46     32.76 o 
  12  19  13      889.24      836.03     27.50 o 
  13  19  13      111.85       -6.30     27.89 o 
  14  19  13      956.40      945.75     39.54 o 
  15  19  13      435.62      718.48     60.13 o 
  16  19  13      680.46      579.07     40.85 o 
  17  19  13      103.60       26.93     31.46 o 
  18  19  13      698.33      709.07     40.33 o 
   1  20  13     9273.35     9330.42     78.56 o 
   2  20  13       21.29      -31.32     24.53 o 
   3  20  13     5613.33     5672.65     52.72 o 
   4  20  13       36.56       55.17     22.51 o 
   5  20  13     2774.63     2858.26     34.69 o 
   6  20  13      326.36      197.17     31.70 o 
   7  20  13     6071.05     6176.09     56.85 o 
   8  20  13      403.88      453.50     29.33 o 
   9  20  13      810.37      710.93     25.40 o 
  10  20  13       15.05      -38.41     25.61 o 
  11  20  13     4045.66     3945.76     48.91 o 
  12  20  13       27.32      -34.47     24.24 o 
  13  20  13     1043.79      976.47     29.87 o 
  14  20  13      195.11       62.63     36.41 o 
  15  20  13     1789.57     1787.99     37.56 o 
  16  20  13      364.10      628.07     40.83 o 
  17  20  13      848.03      727.07     47.61 o 
  18  20  13       64.26      117.92     46.84 o 
  19  20  13      491.12      398.50     50.87 o 
   1  21  13      121.35      266.62     39.92 o 
   2  21  13    42313.50    44026.27    333.39 o 
   3  21  13       89.88      166.25     33.63 o 
   4  21  13       15.07      -36.92     24.61 o 
   5  21  13      156.10      125.01     27.47 o 
   6  21  13    18334.89    18353.75    148.47 o 
   7  21  13      340.73      358.85     42.09 o 
   8  21  13       77.11        3.25     23.43 o 
   9  21  13       14.35      -45.27     33.38 o 
  10  21  13    17087.23    17476.13    158.97 o 
  11  21  13       37.33       -7.64     35.08 o 
  12  21  13       44.80      -22.65     33.14 o 
  13  21  13        2.77      -57.23     38.16 o 
  14  21  13    13244.85    13519.83    125.78 o 
  15  21  13        2.20      -49.39     32.93 o 
  16  21  13      337.94      335.69     39.09 o 
  17  21  13       24.08      -65.34     43.56 o 
  18  21  13     5807.93     5906.25     80.08 o 
  19  21  13      168.30      116.14     50.73 o 
  20  21  13      419.46      214.44     54.78 o 
   1  22  13     9803.43     9820.27     86.42 o 
   2  22  13      381.96      270.58     46.20 o 
   3  22  13     7588.20     7410.46     67.60 o 
   4  22  13      616.33      819.75     36.71 o 
   5  22  13    10465.01    10663.44     92.51 o 
   6  22  13       35.44      -42.32     28.21 o 
   7  22  13     3940.69     3805.11     49.45 o 
   8  22  13      249.68      233.25     36.47 o 
   9  22  13     6466.58     6360.17     69.99 o 
  10  22  13        6.75      -46.96     31.31 o 
  11  22  13     4234.72     4162.65     56.82 o 
  12  22  13       62.46       48.07     31.97 o 
  13  22  13     5770.38     6072.50     71.33 o 
  14  22  13         .12      -48.31     32.21 o 
  15  22  13     2415.63     2651.44     48.37 o 
  16  22  13         .23       23.99     49.41 o 
  17  22  13     3100.18     3222.91     65.73 o 
  18  22  13         .32       -8.85     51.39 o 
  19  22  13      422.54      219.35     61.58 o 
  20  22  13        1.21     -110.82     73.88 o 
   1  23  13      409.05      369.82     29.09 o 
   2  23  13      584.15      539.86     29.45 o 
   3  23  13      322.46      283.16     34.02 o 
   4  23  13      380.62      318.77     24.74 o 
   5  23  13      286.30      365.07     31.45 o 
   6  23  13      542.86      408.49     34.08 o 
   7  23  13      138.89      224.37     43.28 o 
   8  23  13         .27      -47.05     31.36 o 
   9  23  13         .79      -49.43     34.16 o 
  10  23  13      972.90      929.76     37.03 o 
  11  23  13         .27      -12.62     45.91 o 
  12  23  13       13.86      -50.22     33.48 o 
  13  23  13        6.43      -13.33     37.42 o 
  14  23  13       81.41       26.50     48.03 o 
  15  23  13       28.98      153.90     50.83 o 
  16  23  13       50.08      -67.08     44.72 o 
  17  23  13       19.94      -73.94     57.66 o 
  18  23  13       15.96        9.11     62.13 o 
  19  23  13      100.19       81.95     62.58 o 
   1  24  13     2476.05     2450.79     39.50 o 
   2  24  13       30.66      -50.91     33.94 o 
   3  24  13     3136.68     3176.64     47.25 o 
   4  24  13       22.68        8.29     34.68 o 
   5  24  13     2312.74     2330.54     46.13 o 
   6  24  13      118.33       94.21     30.25 o 
   7  24  13     2333.91     2291.29     42.76 o 
   8  24  13       21.49       33.80     31.13 o 
   9  24  13     2519.29     2553.57     53.06 o 
  10  24  13      112.99       71.76     35.51 o 
  11  24  13     1684.91     1616.28     46.85 o 
  12  24  13      118.86      148.64     37.04 o 
  13  24  13     2409.07     2467.23     53.39 o 
  14  24  13        3.74      -77.83     51.88 o 
  15  24  13     1355.25     1487.40     66.05 o 
  16  24  13         .78       17.64     61.60 o 
  17  24  13     1668.58     1680.72     69.22 o 
  18  24  13        4.69     -343.69    229.12 o 
   1  25  13      105.02      220.54     42.67 o 
   2  25  13    18612.04    19130.40    168.28 o 
   3  25  13         .29       -9.59     44.39 o 
   4  25  13      105.03      -41.88     27.92 o 
   5  25  13       98.55       20.98     41.45 o 
   6  25  13    14761.55    15188.82    158.98 o 
   7  25  13       39.37      -30.28     43.06 o 
   8  25  13      295.79      264.42     40.77 o 
   9  25  13       62.57       21.16     36.72 o 
  10  25  13     9909.79    10050.33    122.19 o 
  11  25  13         .01      -52.61     46.19 o 
  12  25  13        6.01      -65.00     43.33 o 
  13  25  13         .05       17.89     50.77 o 
  14  25  13     6482.10     6306.10     98.43 o 
  15  25  13      165.17       46.52     56.44 o 
  16  25  13      100.82       23.89     65.51 o 
   1  26  13     5470.60     5623.03     67.83 o 
   2  26  13       25.46      -47.66     31.77 o 
   3  26  13     5660.20     5764.24     73.11 o 
   4  26  13      158.65      101.53     42.37 o 
   5  26  13     5000.15     4871.25     90.41 o 
   6  26  13       52.97      -31.58     47.40 o 
   7  26  13     3948.08     4110.26     90.56 o 
   8  26  13         .81        3.86     41.15 o 
   9  26  13     2692.86     2599.90     67.77 o 
  10  26  13       78.84       84.11     46.07 o 
  11  26  13     2018.13     1997.03     67.48 o 
  12  26  13       53.09       48.84     55.99 o 
  13  26  13     1677.44     1657.52     65.80 o 
  14  26  13       18.89      132.04     55.07 o 
  15  26  13      412.23      435.59    185.73 o 
   1  27  13       94.96      -15.25     35.03 o 
   2  27  13      728.05      770.55     54.81 o 
   3  27  13       10.70      -51.95     34.63 o 
   4  27  13       37.13      -11.71     42.29 o 
   5  27  13      423.30      351.22     49.33 o 
   6  27  13      378.78      364.64     49.55 o 
   7  27  13      115.43       81.37     52.66 o 
   8  27  13      329.60      214.34     44.79 o 
   9  27  13         .06      -51.92     57.08 o 
  10  27  13       95.56      -40.71     59.00 o 
  11  27  13        9.30       57.40     53.62 o 
  12  27  13      366.15      270.32     69.78 o 
  13  27  13       51.36      -12.62    165.03 o 
   1  28  13     2699.66     2642.54     71.59 o 
   2  28  13       84.63      111.44     51.35 o 
   3  28  13     2086.80     2278.97     67.11 o 
   4  28  13      165.39      246.20     47.98 o 
   5  28  13     1855.35     1755.53     70.65 o 
   6  28  13      108.90      128.31     48.65 o 
   7  28  13     1804.92     1535.18     89.40 o 
   8  28  13       37.48       30.62     70.85 o 
   9  28  13     1989.40     1938.75     76.73 o 
  10  28  13       23.48       69.38     60.37 o 
   1  29  13        5.21       32.60     61.31 o 
   2  29  13    11600.99    11719.32    145.64 o 
   3  29  13         .12      -11.40     56.30 o 
   4  29  13        2.25       95.71     61.88 o 
   5  29  13      118.53      119.07     63.66 o 
   6  29  13     9161.74     9345.92    145.99 o 
   7  29  13       24.54       44.06     71.37 o 
   1  30  13     3065.16     2913.25    447.53 o 
   0   1  14      326.29      623.54     28.19 o 
   1   1  14    63678.65    57358.07    476.91 o 
   0   2  14     1579.28     1239.15     17.98 o 
   1   2  14      151.66      260.47     15.37 o 
   2   2  14      621.12      735.66     13.52 o 
   0   3  14      456.38      527.81     15.02 o 
   1   3  14    22570.28    23378.84    136.94 o 
   2   3  14     1013.13      958.87     10.88 o 
   3   3  14    15537.01    16899.02    136.43 o 
   0   4  14    91639.82    90438.02    722.44 o 
   1   4  14      606.27      566.98     11.56 o 
   2   4  14        7.99       12.34      8.54 o 
   3   4  14     3555.80     3688.43     25.41 o 
   4   4  14    56504.65    55808.39    464.75 o 
   0   5  14     2687.21     2650.34     26.49 o 
   1   5  14    42680.11    41802.20    242.28 o 
   2   5  14      209.91      233.02     12.92 o 
   3   5  14    19504.54    20675.62    126.49 o 
   4   5  14        5.39        3.20      9.05 o 
   5   5  14    11809.29    13305.52    119.94 o 
   0   6  14     1649.51     1812.77     19.74 o 
   1   6  14     1865.54     1654.50     13.77 o 
   2   6  14      344.15      473.53     10.12 o 
   3   6  14      216.71      209.98     10.25 o 
   4   6  14     3299.76     3887.84     26.91 o 
   5   6  14       25.57      -13.58     10.75 o 
   6   6  14     8970.91     8240.30     72.28 o 
   0   7  14      501.36      484.07     14.92 o 
   1   7  14    17932.46    17703.45    101.94 o 
   2   7  14      123.99      169.70     10.40 o 
   3   7  14    15874.09    15558.54     95.47 o 
   4   7  14         .81       -3.55     10.19 o 
   5   7  14    32692.93    30480.00    183.21 o 
   6   7  14     5747.50     5573.89     36.48 o 
   7   7  14    72559.30    73004.76    595.70 o 
   0   8  14    90944.70    93115.42    759.54 o 
   1   8  14      503.09      665.26     18.79 o 
   2   8  14     2816.78     2917.74     21.26 o 
   3   8  14       85.52       62.71     11.83 o 
   4   8  14    76584.39    77909.68    449.14 o 
   5   8  14        5.66       53.49     19.16 o 
   6   8  14      439.95      391.37     11.45 o 
   7   8  14       80.47       98.74     13.30 o 
   8   8  14    36219.02    35562.01    299.04 o 
   0   9  14     2285.86     2298.93     24.52 o 
   1   9  14    49064.25    46257.76    265.70 o 
   2   9  14     1282.04     1465.33     15.27 o 
   3   9  14    14518.36    14570.84     85.73 o 
   4   9  14     4774.14     4245.74     28.94 o 
   5   9  14    16930.74    16494.88     99.58 o 
   6   9  14      651.71      708.95     13.24 o 
   7   9  14     1670.01     1485.52     16.08 o 
   8   9  14     1645.82     1840.32     18.75 o 
   9   9  14    20756.97    20380.28    186.30 o 
   0  10  14      833.34      596.00     18.08 o 
   1  10  14      290.25      326.82     15.16 o 
   2  10  14       22.09      -19.46     12.97 o 
   3  10  14      316.30      144.09     12.11 o 
   4  10  14     4036.36     3978.07     27.97 o 
   5  10  14     2158.41     2452.44     20.59 o 
   6  10  14     2328.17     1950.05     17.26 o 
   7  10  14      175.35      170.17     12.33 o 
   8  10  14      742.08      682.04     11.70 o 
   9  10  14      283.48      185.55     16.49 o 
  10  10  14     7535.88     7679.48     78.02 o 
   0  11  14     2710.68     2175.19     24.36 o 
   1  11  14    19567.24    20014.96    122.04 o 
   2  11  14       10.82       50.22      9.34 o 
   3  11  14    14965.74    13770.47     83.99 o 
   4  11  14      362.80      228.80     13.04 o 
   5  11  14    24946.97    24080.12    145.23 o 
   6  11  14       67.39       81.86     10.85 o 
   7  11  14    23437.49    23117.89    145.57 o 
   8  11  14      224.53      184.44     12.57 o 
   9  11  14     1301.04     1261.03     19.52 o 
  10  11  14       79.47      -20.74     13.83 o 
  11  11  14    22657.98    21716.69    199.43 o 
   0  12  14    30721.94    30016.78    253.58 o 
   1  12  14      432.12      205.28     13.73 o 
   2  12  14      616.17      712.05     12.39 o 
   3  12  14        4.75      -18.74     12.49 o 
   4  12  14    25388.61    26225.01    159.24 o 
   5  12  14      947.25      829.20     14.67 o 
   6  12  14     1466.43     1411.73     15.85 o 
   7  12  14      139.73      -23.74     15.82 o 
   8  12  14    27915.08    28008.05    179.64 o 
   9  12  14     1089.16     1014.59     19.04 o 
  10  12  14     4704.85     4714.22     37.47 o 
  11  12  14      420.24      415.99     18.41 o 
  12  12  14    16040.00    16196.27    159.21 o 
   0  13  14     6630.71     6805.18     66.47 o 
   1  13  14     2924.66     3245.05     25.63 o 
   2  13  14      538.46      598.42     24.78 o 
   3  13  14     2654.81     2737.45     22.04 o 
   4  13  14       55.14      -19.52     13.01 o 
   5  13  14     1207.05     1385.71     17.25 o 
   6  13  14      297.49      249.68     27.32 o 
   7  13  14     6499.64     6645.59     47.61 o 
   8  13  14      566.44      549.65     22.06 o 
   9  13  14     5847.56     5981.63     45.66 o 
  10  13  14      341.22      368.81     33.45 o 
  11  13  14     2444.46     2403.36     28.05 o 
  12  13  14      116.01       34.11     15.61 o 
  13  13  14     1722.35     1774.70     32.53 o 
   0  14  14     3288.02     2965.48     36.76 o 
   1  14  14      591.08      669.39     18.01 o 
   2  14  14     2607.37     2730.28     23.77 o 
   3  14  14       52.77        7.96     13.27 o 
   4  14  14     4885.95     4728.35     34.99 o 
   5  14  14      520.23      440.30     21.91 o 
   6  14  14     1368.97     1214.70     20.73 o 
   7  14  14        1.97      -23.21     15.47 o 
   8  14  14     3045.88     2929.67     27.01 o 
   9  14  14      802.45      923.39     21.64 o 
  10  14  14     4432.68     4280.31     37.01 o 
  11  14  14      128.59      102.26     22.45 o 
  12  14  14     5724.51     5853.00     46.04 o 
  13  14  14         .42       21.76     19.79 o 
  14  14  14     3718.27     3794.99     59.84 o 
   0  15  14      385.28      371.22     20.65 o 
   1  15  14     2471.92     2535.24     23.95 o 
   2  15  14      254.65      220.97     18.56 o 
   3  15  14    13042.02    12375.80     86.44 o 
   4  15  14      727.65      691.74     18.30 o 
   5  15  14     5320.95     5072.59     38.58 o 
   6  15  14      225.19      256.62     18.75 o 
   7  15  14    21275.02    21256.28    137.21 o 
   8  15  14        5.17      -27.70     18.46 o 
   9  15  14     4731.71     4645.16     37.64 o 
  10  15  14      236.39      249.85     29.44 o 
  11  15  14    27291.66    26986.58    185.60 o 
  12  15  14       35.85      -37.77     25.18 o 
  13  15  14     1318.24     1147.62     27.50 o 
  14  15  14       14.70       19.48     24.90 o 
  15  15  14    10948.26    10981.82    121.56 o 
   0  16  14    25784.63    24941.41    233.44 o 
   1  16  14       71.89       98.83     23.74 o 
   2  16  14      345.12      310.83     22.25 o 
   3  16  14      208.57       82.89     18.03 o 
   4  16  14    14340.65    14461.74    100.31 o 
   5  16  14     1188.49     1138.39     21.76 o 
   6  16  14       97.00      -25.33     16.89 o 
   7  16  14     1056.04     1161.86     26.26 o 
   8  16  14    28061.22    27758.13    181.60 o 
   9  16  14       16.10      -28.77     19.18 o 
  10  16  14     2652.76     2689.71     31.41 o 
  11  16  14      187.42      142.96     25.58 o 
  12  16  14    12676.22    13027.09    100.20 o 
  13  16  14      103.21       25.72     18.01 o 
  14  16  14     1941.94     1858.49     33.33 o 
  15  16  14       73.12       37.77     23.58 o 
  16  16  14     7557.06     7857.00    105.45 o 
   0  17  14      148.41       91.71     28.78 o 
   1  17  14    11590.79    11572.78     85.68 o 
   2  17  14      401.71      368.21     32.49 o 
   3  17  14     5072.86     4857.48     41.48 o 
   4  17  14       71.05       60.36     18.98 o 
   5  17  14     4347.40     4256.91     37.66 o 
   6  17  14       77.87       92.65     21.43 o 
   7  17  14     1186.13     1188.36     22.47 o 
   8  17  14      487.34      490.63     24.68 o 
   9  17  14     2780.40     2678.14     29.03 o 
  10  17  14       77.82      137.08     21.57 o 
  11  17  14     1711.34     1582.88     25.03 o 
  12  17  14         .68      -41.17     27.45 o 
  13  17  14      745.62      642.65     30.55 o 
  14  17  14      176.96      187.80     21.51 o 
  15  17  14     1666.78     1732.59     30.08 o 
  16  17  14         .09      -35.46     23.64 o 
  17  17  14      569.40      473.66     51.54 o 
   0  18  14       36.79      -17.13     23.51 o 
   1  18  14      312.07      134.99     20.81 o 
   2  18  14      301.22      199.52     19.13 o 
   3  18  14       81.22       78.41     19.49 o 
   4  18  14     3266.30     3046.53     30.72 o 
   5  18  14      360.62      452.55     23.15 o 
   6  18  14     2584.21     2304.25     26.62 o 
   7  18  14       44.14      -35.92     23.94 o 
   8  18  14     2199.99     2001.10     30.28 o 
   9  18  14      173.80      123.58     21.45 o 
  10  18  14     3139.84     2770.86     33.25 o 
  11  18  14      235.53      155.17     23.30 o 
  12  18  14     2713.61     2566.95     41.04 o 
  13  18  14      175.68      179.09     28.50 o 
  14  18  14     1701.69     1576.48     31.17 o 
  15  18  14       25.15       59.21     29.94 o 
  16  18  14     2121.03     2038.23     39.96 o 
  17  18  14      110.47       68.71     31.52 o 
  18  18  14     4165.05     4401.05     83.12 o 
   0  19  14     1046.86     1164.45     32.81 o 
   1  19  14     4052.36     4266.55     41.04 o 
   2  19  14         .23       -4.67     18.58 o 
   3  19  14     9946.11     9792.20     77.87 o 
   4  19  14      208.86       91.16     26.26 o 
   5  19  14     2922.53     2700.17     29.96 o 
   6  19  14       14.03       41.17     23.27 o 
   7  19  14    13641.72    13698.97    106.56 o 
   8  19  14       66.99      -32.90     22.89 o 
   9  19  14       22.55      -39.18     26.12 o 
  10  19  14       19.60      -32.64     21.76 o 
  11  19  14    19487.37    19653.03    162.35 o 
  12  19  14       56.04       44.44     30.12 o 
  13  19  14      126.17       69.83     38.29 o 
  14  19  14        6.64        8.86     34.78 o 
  15  19  14    18159.67    18309.51    160.79 o 
  16  19  14       20.80       21.81     32.66 o 
  17  19  14        9.00      -47.38     31.59 o 
  18  19  14         .30       13.95     40.59 o 
  19  19  14    16818.93    17175.79    247.57 o 
   0  20  14     7812.43     7319.49     98.02 o 
   1  20  14      320.88      311.93     23.05 o 
   2  20  14      384.96      298.98     30.02 o 
   3  20  14       64.00      -33.67     22.45 o 
   4  20  14     4248.22     4264.84     42.10 o 
   5  20  14      270.73      253.91     24.32 o 
   6  20  14      807.00      683.08     23.77 o 
   7  20  14       20.26       -9.06     23.13 o 
   8  20  14     5154.80     4959.66     49.11 o 
   9  20  14        6.02      -36.25     26.70 o 
  10  20  14     6098.46     6093.42     60.80 o 
  11  20  14       13.84      -45.46     30.31 o 
  12  20  14     6400.85     6433.03     67.85 o 
  13  20  14        9.80      -29.86     27.31 o 
  14  20  14     3994.53     4051.76     50.34 o 
  15  20  14       10.71      -51.35     34.23 o 
  16  20  14     9157.07     9662.81     94.79 o 
  17  20  14       23.89       51.42     38.04 o 
  18  20  14     5261.24     5479.46     73.31 o 
  19  20  14       63.98        8.24     44.33 o 
  20  20  14     4320.39     4406.40    102.84 o 
   0  21  14      131.30      -48.28     35.19 o 
   1  21  14      118.81      -30.31     28.05 o 
   2  21  14      154.30      239.15     35.13 o 
   3  21  14      262.08       31.39     33.68 o 
   4  21  14        8.66      -52.33     34.89 o 
   5  21  14       65.35      -42.14     28.09 o 
   6  21  14         .12       35.09     30.70 o 
   7  21  14      166.76       60.56     36.99 o 
   8  21  14       62.76       62.03     32.08 o 
   9  21  14      216.82       56.66     28.32 o 
  10  21  14      120.32      113.42     36.54 o 
  11  21  14      503.08      485.51     41.30 o 
  12  21  14        5.50      -49.43     32.95 o 
  13  21  14      182.28       85.08     32.55 o 
  14  21  14         .01       16.92     36.42 o 
  15  21  14      811.01      859.72     47.36 o 
  16  21  14        7.64      -65.30     46.10 o 
  17  21  14       83.71       -5.38     45.80 o 
  18  21  14      112.23      348.47     45.47 o 
  19  21  14      178.92         .63     47.99 o 
  20  21  14       10.58      -38.77     68.60 o 
   0  22  14     1527.72     1218.88     44.37 o 
   1  22  14      342.80      221.73     24.41 o 
   2  22  14      123.51      -17.85     29.80 o 
   3  22  14      142.79      114.61     28.83 o 
   4  22  14     6456.90     6088.91     65.36 o 
   5  22  14         .03       47.62     25.80 o 
   6  22  14      661.98      567.06     43.53 o 
   7  22  14       40.63      -14.74     40.11 o 
   8  22  14     1624.49     1546.15     39.42 o 
   9  22  14      904.97     1147.12     39.27 o 
  10  22  14      658.34      580.04     42.19 o 
  11  22  14       28.82        8.61     37.04 o 
  12  22  14     3930.88     4035.50     63.87 o 
  13  22  14      261.50      376.88     36.72 o 
  14  22  14      794.32      705.87     39.89 o 
  15  22  14        8.10       83.09     39.77 o 
  16  22  14     3356.43     3427.97     65.54 o 
  17  22  14       41.57       -4.92     52.82 o 
  18  22  14     1701.76     1965.59     64.77 o 
  19  22  14        1.02       45.31     66.87 o 
   0  23  14      434.40      314.48     70.28 o 
   1  23  14     2089.15     1973.25     33.09 o 
   2  23  14         .19      -45.65     30.44 o 
   3  23  14     7129.40     7230.05     75.02 o 
   4  23  14       10.85      -52.31     34.87 o 
   5  23  14     2009.91     1971.32     39.45 o 
   6  23  14        7.26      -52.68     35.12 o 
   7  23  14     7992.26     7759.26     86.15 o 
   8  23  14       28.94      -46.77     31.18 o 
   9  23  14      335.07      265.79     37.90 o 
  10  23  14       12.47      -49.57     33.05 o 
  11  23  14     9586.01     9735.83    104.18 o 
  12  23  14        1.52      -59.52     39.68 o 
  13  23  14      959.62      929.08     46.45 o 
  14  23  14       15.24      -64.11     42.74 o 
  15  23  14    10447.33    10848.65    131.20 o 
  16  23  14        8.35      -72.59     48.39 o 
  17  23  14       33.39      -51.70     52.68 o 
  18  23  14      185.22       95.17     68.09 o 
   0  24  14     1728.82     1713.76     50.36 o 
   1  24  14      175.78      215.08     33.90 o 
   2  24  14      308.14      252.37     35.24 o 
   3  24  14       28.00        -.12     39.53 o 
   4  24  14     2950.25     2859.87     44.08 o 
   5  24  14        5.90       28.68     41.40 o 
   6  24  14      530.25      541.25     51.27 o 
   7  24  14       67.31       37.39     43.48 o 
   8  24  14     4653.41     4630.53     73.54 o 
   9  24  14       52.25       -9.05     37.48 o 
  10  24  14     2630.87     2761.86     63.04 o 
  11  24  14        3.75      -29.13     32.96 o 
  12  24  14     3841.62     3966.43     69.37 o 
  13  24  14         .05       82.75     46.29 o 
  14  24  14     1409.29     1320.66     58.12 o 
  15  24  14         .03       68.47     54.67 o 
  16  24  14     4103.19     4058.36     72.58 o 
  17  24  14      165.51      192.62     60.31 o 
   0  25  14      131.42       81.74     47.28 o 
   1  25  14       64.63      -53.55     35.70 o 
   2  25  14       12.06       69.85     45.09 o 
   3  25  14         .50      -59.39     39.60 o 
   4  25  14        2.10      -60.90     40.60 o 
   5  25  14      193.00       65.51     40.27 o 
   6  25  14        1.27       83.89     35.56 o 
   7  25  14        1.28      -58.96     39.31 o 
   8  25  14       21.55      -69.32     46.21 o 
   9  25  14      129.37      -33.21     50.43 o 
  10  25  14       11.00       76.29     50.62 o 
  11  25  14      207.07      171.16     59.27 o 
  12  25  14       82.34       -2.65     46.97 o 
  13  25  14       12.81      -68.96     53.94 o 
  14  25  14        4.94       94.07     54.40 o 
  15  25  14      325.03      351.46     55.13 o 
  16  25  14       20.16     -311.49    236.00 o 
   0  26  14     1502.58     1516.08     61.84 o 
   1  26  14       37.70       94.85     36.29 o 
   2  26  14       18.43      -67.30     44.87 o 
   3  26  14       24.88       73.47     35.76 o 
   4  26  14     5746.94     5757.41     70.60 o 
   5  26  14      102.07      149.36     35.36 o 
   6  26  14      270.72       24.91     37.83 o 
   7  26  14      156.50      161.23     41.11 o 
   8  26  14     4718.28     4792.18     79.41 o 
   9  26  14        2.49       49.68     56.78 o 
  10  26  14      230.43      202.18     48.05 o 
  11  26  14         .02       -7.94     49.34 o 
  12  26  14     3949.81     3846.10     77.09 o 
  13  26  14       50.75       48.81     60.80 o 
  14  26  14      178.52       98.20     67.19 o 
   0  27  14        1.99       39.16     60.89 o 
   1  27  14      937.91      881.26     39.58 o 
   2  27  14       40.16       14.36     35.66 o 
   3  27  14     3312.83     3422.96     60.79 o 
   4  27  14       33.07      -58.44     38.96 o 
   5  27  14      826.29      776.98     83.33 o 
   6  27  14       96.70      111.14     44.69 o 
   7  27  14     4860.56     4850.99     88.06 o 
   8  27  14        1.11        2.15     51.05 o 
   9  27  14      525.09      643.20     67.07 o 
  10  27  14       26.79       66.36     50.97 o 
  11  27  14     9039.65     9417.62    123.01 o 
  12  27  14       42.58       49.30     67.79 o 
   0  28  14      721.72      818.47     88.82 o 
   1  28  14        2.95       66.46     44.06 o 
   2  28  14      233.65      244.12     50.67 o 
   3  28  14      143.17      161.79     50.22 o 
   4  28  14      666.38      712.49     74.11 o 
   5  28  14      199.14      290.98     51.74 o 
   6  28  14      453.68      331.83     58.34 o 
   7  28  14       14.83      -32.28     59.61 o 
   8  28  14      933.85      589.21     77.61 o 
   9  28  14         .12      -17.66     69.21 o 
   0  29  14       15.82      -65.01     72.97 o 
   1  29  14      372.59      174.75     63.12 o 
   2  29  14       13.40      303.39     60.09 o 
   3  29  14       96.94      -25.89     60.60 o 
   4  29  14       17.21       27.17     63.36 o 
   5  29  14      495.33      414.25     69.76 o 
   6  29  14        3.41      -43.15    103.78 o 
   1   2  15    27466.74    26542.02    159.69 o 
   1   3  15     3966.14     4112.10     27.86 o 
   2   3  15     5896.79     5754.60     36.38 o 
   1   4  15     2710.92     2580.85     18.62 o 
   2   4  15      256.88      458.50      8.86 o 
   3   4  15     3919.60     3697.58     25.14 o 
   1   5  15       29.50       14.99      9.66 o 
   2   5  15    52362.26    52163.48    296.39 o 
   3   5  15     1168.48     1292.54     15.48 o 
   4   5  15     1705.04     1577.16     14.55 o 
   1   6  15    16570.03    16256.68     96.65 o 
   2   6  15     2035.31     2051.52     16.36 o 
   3   6  15    25219.61    25054.22    148.46 o 
   4   6  15     5712.86     5319.00     35.87 o 
   5   6  15    80534.88    79570.70    491.73 o 
   1   7  15         .57      -14.05      9.37 o 
   2   7  15     2037.60     2078.53     16.29 o 
   3   7  15      218.17      130.88     13.73 o 
   4   7  15       10.15      -20.81     13.87 o 
   5   7  15      871.95     1058.04     18.01 o 
   6   7  15     3979.90     3754.66     27.78 o 
   1   8  15      492.75      519.31     13.19 o 
   2   8  15     1211.96      901.94     10.74 o 
   3   8  15    21146.98    21653.72    130.38 o 
   4   8  15     1519.55     1658.96     18.20 o 
   5   8  15     5720.71     5578.68     38.47 o 
   6   8  15       16.76       -9.74      9.75 o 
   7   8  15     4156.83     4046.80     28.98 o 
   1   9  15      242.64      253.94     12.55 o 
   2   9  15    44061.69    42894.25    256.47 o 
   3   9  15       90.70       22.14     13.03 o 
   4   9  15       55.90       -7.67     11.35 o 
   5   9  15      164.22       51.41     11.26 o 
   6   9  15    43127.39    42082.57    252.16 o 
   7   9  15      410.50      452.38     13.52 o 
   8   9  15     2677.75     2630.36     22.01 o 
   1  10  15    14396.21    14593.50     89.41 o 
   2  10  15     3954.08     3514.87     26.23 o 
   3  10  15    26818.78    26426.06    158.48 o 
   4  10  15      588.03      833.42     14.39 o 
   5  10  15    59613.59    59464.82    354.54 o 
   6  10  15       70.68       18.07     15.17 o 
   7  10  15     5163.97     5278.21     36.92 o 
   8  10  15      603.24      459.58     14.29 o 
   9  10  15    22744.71    22626.27    149.39 o 
   1  11  15        1.87      -15.01     10.00 o 
   2  11  15     3587.67     3561.91     25.99 o 
   3  11  15       20.68      -22.06     14.71 o 
   4  11  15     1595.59     1623.21     16.05 o 
   5  11  15      284.88      134.47     10.89 o 
   6  11  15    12848.47    12349.06     78.82 o 
   7  11  15      155.00       -7.59     16.44 o 
   8  11  15     8409.02     8488.83     58.90 o 
   9  11  15      796.51      815.50     16.36 o 
  10  11  15     4944.49     4996.39     38.97 o 
   1  12  15    14108.42    13983.96     90.23 o 
   2  12  15     4044.21     3771.22     29.07 o 
   3  12  15     4315.38     4613.08     33.32 o 
   4  12  15       56.85       12.22     14.21 o 
   5  12  15     3780.67     3797.99     28.61 o 
   6  12  15      834.37      940.76     16.62 o 
   7  12  15     1244.69     1173.09     19.29 o 
   8  12  15      559.75      688.94     15.50 o 
   9  12  15      581.88      567.15     18.55 o 
  10  12  15      662.97      526.25     22.30 o 
  11  12  15      882.16      858.66     18.45 o 
   1  13  15      455.62      447.51     22.25 o 
   2  13  15    58638.63    59007.92    367.15 o 
   3  13  15        3.74       14.03     16.07 o 
   4  13  15      769.03      769.54     14.13 o 
   5  13  15      654.52      641.83     14.76 o 
   6  13  15    38061.86    38146.97    239.92 o 
   7  13  15       60.75        8.18     19.76 o 
   8  13  15      521.42      584.07     15.68 o 
   9  13  15      408.40      220.43     22.32 o 
  10  13  15    45070.09    45560.11    302.82 o 
  11  13  15      374.28      488.30     34.27 o 
  12  13  15     2547.00     2417.02     26.40 o 
   1  14  15    15283.56    14630.73    100.69 o 
   2  14  15      219.02      175.68     15.12 o 
   3  14  15     9213.06     8561.83     59.75 o 
   4  14  15       14.11       48.02     16.32 o 
   5  14  15    23723.02    23353.14    148.16 o 
   6  14  15        7.90      -25.89     17.26 o 
   7  14  15    10181.81     9731.97     66.77 o 
   8  14  15      152.67       35.68     18.30 o 
   9  14  15    19421.30    18997.03    132.73 o 
  10  14  15       11.58      -43.70     29.13 o 
  11  14  15    10168.60     9591.40     74.02 o 
  12  14  15        6.41      -15.11     21.85 o 
  13  14  15    13184.62    13037.35     98.72 o 
   1  15  15        2.58      -30.42     20.28 o 
   2  15  15      467.97      449.28     17.91 o 
   3  15  15      293.81      198.87     21.75 o 
   4  15  15      321.05      188.73     18.47 o 
   5  15  15       30.57      -26.43     17.62 o 
   6  15  15     2089.82     1915.95     20.88 o 
   7  15  15      198.56       55.43     18.35 o 
   8  15  15     1332.89     1290.86     20.72 o 
   9  15  15       83.47       45.99     19.16 o 
  10  15  15     3163.63     3173.77     32.00 o 
  11  15  15       48.82      -35.39     23.59 o 
  12  15  15      415.44      281.91     23.71 o 
  13  15  15        5.90        -.64     21.73 o 
  14  15  15     2208.06     2056.55     27.21 o 
   1  16  15     7906.45     8127.80     61.16 o 
   2  16  15      225.24       51.73     15.60 o 
   3  16  15     4796.84     4966.67     41.52 o 
   4  16  15      165.46      170.04     20.72 o 
   5  16  15     4377.00     4468.03     37.58 o 
   6  16  15      634.34      574.51     18.71 o 
   7  16  15     8248.13     8056.99     62.75 o 
   8  16  15      116.50      101.56     24.99 o 
   9  16  15     2940.67     2763.68     29.60 o 
  10  16  15        4.48      -33.62     22.41 o 
  11  16  15     4449.40     4868.33     46.44 o 
  12  16  15       26.90       17.82     18.48 o 
  13  16  15      709.26      666.01     26.17 o 
  14  16  15       55.83       16.28     21.68 o 
  15  16  15      651.57      627.20     33.44 o 
   1  17  15       94.55       74.47     22.06 o 
   2  17  15    31546.66    31266.68    213.62 o 
   3  17  15       48.58       24.50     21.47 o 
   4  17  15       88.20       31.16     18.03 o 
   5  17  15      364.53      292.45     19.90 o 
   6  17  15    25261.60    25225.03    178.90 o 
   7  17  15      260.52      148.67     20.31 o 
   8  17  15        5.30      -32.05     21.37 o 
   9  17  15      280.58      287.91     27.50 o 
  10  17  15    26698.10    26185.66    193.69 o 
  11  17  15        2.89      -41.95     27.97 o 
  12  17  15      401.24      355.82     23.81 o 
  13  17  15       55.91       52.45     25.13 o 
  14  17  15     7311.17     7152.15     65.90 o 
  15  17  15        2.77      -40.07     26.72 o 
  16  17  15       43.81        -.98     29.65 o 
   1  18  15    11352.09    11258.54     84.42 o 
   2  18  15      658.31      575.06     22.13 o 
   3  18  15    11250.64    11014.82     84.69 o 
   4  18  15       12.86      -24.55     16.37 o 
   5  18  15     7842.70     7532.47     61.82 o 
   6  18  15      172.06       40.68     19.01 o 
   7  18  15     5799.46     5790.18     51.89 o 
   8  18  15       69.14       73.76     21.74 o 
   9  18  15     8355.36     7861.55     67.48 o 
  10  18  15       47.72      -36.74     24.50 o 
  11  18  15     5168.22     5331.69     52.38 o 
  12  18  15        6.33       13.38     23.93 o 
  13  18  15     7220.70     7015.15     66.81 o 
  14  18  15        7.19      -36.46     24.31 o 
  15  18  15     1862.18     1857.27     34.75 o 
  16  18  15       49.43      -15.50     35.83 o 
  17  18  15     5785.28     5771.88     62.75 o 
   1  19  15      173.75      127.47     23.09 o 
   2  19  15     1505.88     1513.33     25.32 o 
   3  19  15      559.89      723.66     25.46 o 
   4  19  15      253.36      139.65     20.72 o 
   5  19  15      320.97      230.09     25.96 o 
   6  19  15      951.60      935.02     29.66 o 
   7  19  15      802.27      852.66     25.64 o 
   8  19  15       30.70      -35.35     23.56 o 
   9  19  15         .05      -35.12     23.41 o 
  10  19  15     1022.24      962.27     31.40 o 
  11  19  15      157.87      205.78     30.61 o 
  12  19  15      371.65      286.51     36.16 o 
  13  19  15       73.40      -19.87     30.95 o 
  14  19  15     1648.14     1545.18     35.18 o 
  15  19  15         .78       48.81     31.77 o 
  16  19  15      390.65      260.27     48.35 o 
  17  19  15        2.68      -57.71     38.47 o 
  18  19  15      888.61      841.81     50.32 o 
   1  20  15     6050.94     5942.52     56.38 o 
   2  20  15      152.97       34.59     25.01 o 
   3  20  15     7374.26     7433.53     68.32 o 
   4  20  15       87.42       62.49     29.16 o 
   5  20  15     2301.37     2164.04     30.83 o 
   6  20  15      850.09      891.08     34.65 o 
   7  20  15     3026.19     2653.48     36.99 o 
   8  20  15       38.72       29.85     21.61 o 
   9  20  15     1775.95     1775.36     32.75 o 
  10  20  15      342.68      311.13     27.77 o 
  11  20  15     2306.39     2355.46     41.20 o 
  12  20  15       69.26       64.69     41.60 o 
  13  20  15     1764.32     1531.27     36.75 o 
  14  20  15       40.39       56.18     35.32 o 
  15  20  15      504.51      237.64     43.05 o 
  16  20  15       24.44       46.14     38.98 o 
  17  20  15      584.55      526.81     57.16 o 
  18  20  15       52.27      -20.62     58.32 o 
  19  20  15      271.59      217.66     52.79 o 
   1  21  15       50.34      146.66     34.34 o 
   2  21  15    32190.69    32739.87    260.04 o 
   3  21  15       14.81       32.66     29.26 o 
   4  21  15      211.45      105.08     26.16 o 
   5  21  15      105.30       41.57     35.16 o 
   6  21  15    27476.90    28850.93    230.75 o 
   7  21  15       32.22       15.24     37.29 o 
   8  21  15       31.11      -48.90     32.60 o 
   9  21  15      648.88      626.43     47.14 o 
  10  21  15    13471.43    13387.55    126.41 o 
  11  21  15       16.13      -48.03     34.91 o 
  12  21  15        4.59      -42.45     28.30 o 
  13  21  15       18.58       56.71     43.21 o 
  14  21  15    13421.30    14279.04    134.49 o 
  15  21  15       68.55      -62.64     43.27 o 
  16  21  15      239.00      -24.92     40.59 o 
  17  21  15         .41      -23.33     46.13 o 
  18  21  15     4710.67     4611.77     75.02 o 
  19  21  15       60.25      -42.03     59.41 o 
  20  21  15      330.03      205.57     76.54 o 
   1  22  15     5564.79     5548.04     60.46 o 
   2  22  15       21.09      -51.08     34.05 o 
   3  22  15     7856.29     7767.70     75.25 o 
   4  22  15      259.40      275.65     35.65 o 
   5  22  15     9264.67     9345.06     88.37 o 
   6  22  15         .56      -40.21     26.81 o 
   7  22  15     5894.64     6023.73     63.29 o 
   8  22  15        8.33       -5.43     29.38 o 
   9  22  15     6006.37     6225.15     73.16 o 
  10  22  15       17.31      -45.37     30.25 o 
  11  22  15     5126.50     5276.35     65.63 o 
  12  22  15      232.27      257.23     46.54 o 
  13  22  15     3089.72     2751.64     48.39 o 
  14  22  15       14.46      -63.83     44.68 o 
  15  22  15     2294.46     2406.03     62.84 o 
  16  22  15        7.61       59.31     51.64 o 
  17  22  15     2263.58     2140.24     58.09 o 
  18  22  15       23.75       -5.45     74.02 o 
  19  22  15      517.49      545.47     72.35 o 
   1  23  15        7.59      -19.62     29.69 o 
   2  23  15      202.64      169.07     35.28 o 
   3  23  15         .17      -45.19     35.93 o 
   4  23  15       35.04      -46.86     32.32 o 
   5  23  15      193.27       78.25     40.45 o 
   6  23  15      961.59      911.66     38.76 o 
   7  23  15       10.18       17.21     30.10 o 
   8  23  15       22.20      -33.52     37.67 o 
   9  23  15       11.67      -48.73     36.38 o 
  10  23  15      776.20      769.98     35.18 o 
  11  23  15        4.79      -14.99     39.05 o 
  12  23  15      212.53      118.84     33.84 o 
  13  23  15         .07      -62.92     41.95 o 
  14  23  15       25.40      -41.85     42.60 o 
  15  23  15        2.34       37.49     49.82 o 
  16  23  15      290.44      176.98     52.26 o 
  17  23  15       63.48       88.76     61.58 o 
  18  23  15       14.11     -109.41     72.94 o 
   1  24  15     4162.07     4160.75     56.05 o 
   2  24  15        1.59       -8.31     26.69 o 
   3  24  15     1505.51     1505.73     34.77 o 
   4  24  15       46.94      169.00     35.49 o 
   5  24  15     3243.46     3435.83     53.40 o 
   6  24  15       72.26      -23.53     36.19 o 
   7  24  15      988.37      850.68     47.91 o 
   8  24  15       67.69       32.26     35.60 o 
   9  24  15     2532.02     2549.93     53.47 o 
  10  24  15         .10      -36.41     38.69 o 
  11  24  15     1065.14     1173.32     58.75 o 
  12  24  15         .98       32.44     51.09 o 
  13  24  15     2668.45     2790.30     87.99 o 
  14  24  15       68.03       18.85     48.86 o 
  15  24  15      206.31       21.13     53.88 o 
  16  24  15       20.00      150.75     59.10 o 
   1  25  15       37.17       43.61     33.10 o 
   2  25  15    11820.98    11975.67    115.22 o 
   3  25  15       20.61       24.06     37.05 o 
   4  25  15        4.47      -49.17     32.78 o 
   5  25  15        6.61      108.87     36.85 o 
   6  25  15    14523.13    15281.44    151.02 o 
   7  25  15         .86      -60.20     40.13 o 
   8  25  15        2.18      -61.36     40.90 o 
   9  25  15        2.36       -7.29     45.28 o 
  10  25  15    10654.05    11022.57    141.73 o 
  11  25  15        7.17      -43.73     45.32 o 
  12  25  15        4.82      -46.59     55.94 o 
  13  25  15         .26       16.14     53.53 o 
  14  25  15     5883.57     6223.87     98.90 o 
  15  25  15       54.49      170.69     81.33 o 
   1  26  15     5770.61     5911.35     67.58 o 
   2  26  15       14.09      -31.15     33.61 o 
   3  26  15     5124.98     5435.07     69.00 o 
   4  26  15         .11        6.06     43.66 o 
   5  26  15     2867.30     2799.77     69.18 o 
   6  26  15       35.13      -26.43     48.70 o 
   7  26  15     5016.80     5208.90     78.94 o 
   8  26  15         .02       30.32     46.64 o 
   9  26  15     2173.53     2237.55     66.93 o 
  10  26  15       11.29       51.59     54.33 o 
  11  26  15     3513.41     3627.52     98.57 o 
  12  26  15       10.01      -74.82     55.78 o 
  13  26  15     1270.39     1094.54     82.56 o 
   1  27  15         .22      -66.64     44.43 o 
   2  27  15     1729.41     2004.59     47.99 o 
   3  27  15       10.80      -60.43     54.82 o 
   4  27  15       61.71      -30.46     45.36 o 
   5  27  15       35.46       -8.29     48.33 o 
   6  27  15      308.37      264.84     48.22 o 
   7  27  15       23.63      101.33     49.99 o 
   8  27  15      320.59      202.69     55.30 o 
   9  27  15       79.51      173.50     62.20 o 
  10  27  15      490.82      567.28     59.83 o 
  11  27  15       88.06      192.84     66.55 o 
   1  28  15     1807.61     1884.24     62.84 o 
   2  28  15       50.02      134.43     47.56 o 
   3  28  15     1515.45     1707.48     67.51 o 
   4  28  15        1.34       62.56     66.16 o 
   5  28  15     1199.63     1311.03     72.75 o 
   6  28  15       10.65       27.53     59.66 o 
   7  28  15     1465.77     1565.45     77.02 o 
   8  28  15        3.24      -36.81     70.27 o 
   1  29  15       30.63       52.70     67.25 o 
   2  29  15    10817.23    11057.31    156.65 o 
   3  29  15       29.09       77.40     57.01 o 
   4  29  15        3.40      -32.87     95.97 o 
   0   0  16   162422.55   152259.88   2623.12 o 
   0   1  16     3619.44     3795.19     37.32 o 
   1   1  16    66282.95    69098.59    563.62 o 
   0   2  16      155.86      472.58     16.97 o 
   1   2  16     3107.62     3185.08     22.87 o 
   2   2  16        1.43        9.15     15.25 o 
   0   3  16     5589.07     5350.30     47.41 o 
   1   3  16    41232.27    39571.84    232.15 o 
   2   3  16      130.93      240.43     12.86 o 
   3   3  16    39073.62    35945.61    290.84 o 
   0   4  16    57066.06    58204.44    467.35 o 
   1   4  16     3400.20     3128.10     22.27 o 
   2   4  16      410.87      384.51      9.94 o 
   3   4  16       78.50       71.26      8.70 o 
   4   4  16    41909.57    46623.31    375.87 o 
   0   5  16       16.15      -19.49     14.43 o 
   1   5  16    18210.58    18895.10    108.07 o 
   2   5  16       59.63        2.86      9.94 o 
   3   5  16    13884.57    12559.80     75.34 o 
   4   5  16     4907.88     4373.63     30.84 o 
   5   5  16     3018.51     2474.46     29.51 o 
   0   6  16     2971.17     2927.54     29.57 o 
   1   6  16      518.52      494.05      9.63 o 
   2   6  16       27.94       46.22     11.41 o 
   3   6  16      216.02      301.33     11.96 o 
   4   6  16       94.16      -18.15     12.10 o 
   5   6  16      285.63      116.83     15.00 o 
   6   6  16      792.68     1064.09     28.80 o 
   0   7  16      171.35      296.46     16.08 o 
   1   7  16    13459.42    13055.86     76.62 o 
   2   7  16      435.85      534.86     12.56 o 
   3   7  16    14712.62    14781.00     89.66 o 
   4   7  16      609.47      486.41     15.99 o 
   5   7  16    13447.70    14641.91     94.69 o 
   6   7  16      495.37      427.40     12.34 o 
   7   7  16    31704.21    30392.48    267.66 o 
   0   8  16    44917.34    43225.16    355.13 o 
   1   8  16      610.41      622.57     11.70 o 
   2   8  16     1321.14     1338.70     12.61 o 
   3   8  16         .31      -18.43     12.29 o 
   4   8  16    55718.05    54829.95    337.13 o 
   5   8  16      320.79      295.45     16.73 o 
   6   8  16        5.14        5.27     12.80 o 
   7   8  16     1629.30     1676.58     17.13 o 
   8   8  16    36036.79    35399.26    325.05 o 
   0   9  16     4756.70     4891.61     45.62 o 
   1   9  16    33526.34    33661.64    200.44 o 
   2   9  16      368.01      320.34     17.98 o 
   3   9  16    12750.98    12371.51     78.57 o 
   4   9  16     3483.40     3283.73     25.71 o 
   5   9  16    16821.38    16718.49    107.74 o 
   6   9  16       19.52      -24.21     16.14 o 
   7   9  16     4839.76     4579.54     34.11 o 
   8   9  16     1010.07      916.37     15.27 o 
   9   9  16    16370.22    16501.41    164.66 o 
   0  10  16     2844.91     2339.02     25.71 o 
   1  10  16     1295.54     1142.22     12.85 o 
   2  10  16      341.01      235.50     12.56 o 
   3  10  16      697.01      590.41     16.65 o 
   4  10  16      475.01      444.46     19.34 o 
   5  10  16      275.46      136.35     13.47 o 
   6  10  16      449.49      394.15     18.54 o 
   7  10  16     1056.78      960.74     14.04 o 
   8  10  16      729.35      674.82     14.55 o 
   9  10  16       70.92      -33.20     22.13 o 
  10  10  16       62.26      -36.35     24.23 o 
   0  11  16      434.58      566.98     18.86 o 
   1  11  16    11040.18     9932.76     63.54 o 
   2  11  16      122.90      118.26     13.89 o 
   3  11  16    18534.29    17975.36    113.29 o 
   4  11  16       26.44      -20.11     13.41 o 
   5  11  16     4608.35     4302.05     32.22 o 
   6  11  16       60.60       47.07     16.45 o 
   7  11  16     8142.75     8106.60     57.99 o 
   8  11  16       62.17      -11.01     15.55 o 
   9  11  16     1214.19     1094.21     18.25 o 
  10  11  16     1338.19     1268.98     17.77 o 
  11  11  16     9048.88     8898.18     92.67 o 
   0  12  16    44887.96    43686.89    390.98 o 
   1  12  16     3494.37     3064.93     25.76 o 
   2  12  16     1158.57     1136.02     14.51 o 
   3  12  16      422.02      367.61     14.03 o 
   4  12  16    29967.83    29921.26    185.29 o 
   5  12  16     2425.02     2128.57     20.82 o 
   6  12  16     2159.33     2076.89     21.24 o 
   7  12  16      143.84       76.83     14.75 o 
   8  12  16    25477.46    24907.13    166.55 o 
   9  12  16      673.21      608.97     17.70 o 
  10  12  16     4206.73     4110.76     36.24 o 
  11  12  16      961.70      975.82     21.38 o 
  12  12  16    16490.01    16440.40    166.66 o 
   0  13  16     2613.74     2372.19     32.75 o 
   1  13  16     5528.02     5840.61     44.32 o 
   2  13  16      334.85      187.87     24.62 o 
   3  13  16     2801.44     2510.78     23.78 o 
   4  13  16       67.62      -27.78     18.52 o 
   5  13  16     2333.63     2212.36     24.60 o 
   6  13  16      990.07      947.03     24.66 o 
   7  13  16     6948.78     6895.00     52.69 o 
   8  13  16      513.97      510.78     16.88 o 
   9  13  16     3890.94     3974.43     36.37 o 
  10  13  16       23.97        1.87     20.56 o 
  11  13  16     2867.38     2597.37     28.27 o 
  12  13  16       20.11      -32.48     21.65 o 
  13  13  16     1072.88     1106.41     33.01 o 
   0  14  16      997.67     1075.14     31.99 o 
   1  14  16      778.62      730.19     28.00 o 
   2  14  16     1529.19     1487.72     21.98 o 
   3  14  16      315.15      233.28     21.34 o 
   4  14  16     2048.72     1618.70     19.35 o 
   5  14  16       11.85      -29.17     19.45 o 
   6  14  16     1031.60     1151.18     19.59 o 
   7  14  16       76.09      -27.88     18.59 o 
   8  14  16     1097.82     1106.01     22.59 o 
   9  14  16      295.31      252.22     27.63 o 
  10  14  16     1406.26     1206.58     24.82 o 
  11  14  16       53.00       42.37     22.48 o 
  12  14  16     7259.99     7268.90     59.23 o 
  13  14  16        9.14        2.73     25.30 o 
  14  14  16     2964.72     2966.96     48.67 o 
   0  15  16      760.66      749.60     36.20 o 
   1  15  16     5172.59     4649.02     39.95 o 
   2  15  16       88.96      118.06     16.54 o 
   3  15  16    14907.29    15297.15    109.72 o 
   4  15  16       12.07      -26.27     17.51 o 
   5  15  16     1727.66     1711.05     22.90 o 
   6  15  16         .00      -17.07     16.79 o 
   7  15  16    10664.03     9956.86     73.00 o 
   8  15  16      172.81       58.82     18.98 o 
   9  15  16     2120.75     1854.92     26.18 o 
  10  15  16      978.33     1036.75     24.94 o 
  11  15  16    17783.63    17727.47    130.72 o 
  12  15  16      200.72       77.59     22.11 o 
  13  15  16     1732.00     1529.25     29.00 o 
  14  15  16        3.26      -33.57     26.26 o 
  15  15  16    12132.35    12288.05    135.14 o 
   0  16  16    33058.53    33648.53    336.86 o 
   1  16  16       48.65       26.54     18.38 o 
   2  16  16      697.66      567.73     24.28 o 
   3  16  16      242.80      158.12     24.60 o 
   4  16  16    14624.34    14077.66    102.34 o 
   5  16  16      466.69      523.66     21.82 o 
   6  16  16       41.44      -34.20     22.80 o 
   7  16  16      396.01      368.29     19.32 o 
   8  16  16    17672.68    17633.61    124.66 o 
   9  16  16       61.85       40.22     21.93 o 
  10  16  16     2721.10     2548.95     29.56 o 
  11  16  16      265.82      171.54     22.05 o 
  12  16  16     9659.62     9569.46     76.30 o 
  13  16  16      769.71      760.43     26.23 o 
  14  16  16     2844.54     2791.01     34.60 o 
  15  16  16        6.18      -50.02     33.35 o 
  16  16  16     6285.19     6210.42     86.50 o 
   0  17  16     1075.90     1007.51     41.73 o 
   1  17  16     5599.04     5220.39     46.08 o 
   2  17  16      382.33      204.50     29.69 o 
   3  17  16     3013.01     2937.26     32.02 o 
   4  17  16      282.51      209.30     24.08 o 
   5  17  16     1920.46     1758.79     27.15 o 
   6  17  16      179.29      146.38     20.74 o 
   7  17  16      978.64      867.15     23.52 o 
   8  17  16      126.22      -12.86     22.95 o 
   9  17  16     1553.43     1281.54     28.41 o 
  10  17  16       71.92      111.15     22.74 o 
  11  17  16      293.87      134.37     30.51 o 
  12  17  16      370.13      354.73     28.52 o 
  13  17  16      772.00      800.07     29.55 o 
  14  17  16      952.66     1185.03     29.27 o 
  15  17  16     1011.00     1107.01     37.19 o 
  16  17  16       16.96      -20.97     32.75 o 
  17  17  16      494.14      416.22     61.92 o 
   0  18  16      248.01      165.18     29.29 o 
   1  18  16        7.59      -35.56     23.70 o 
   2  18  16       69.61      -16.13     25.73 o 
   3  18  16       25.40      -31.48     20.99 o 
   4  18  16     3980.81     3761.88     38.43 o 
   5  18  16      923.96      810.50     25.66 o 
   6  18  16      913.04      883.81     32.21 o 
   7  18  16       70.26       55.45     22.88 o 
   8  18  16     1973.98     1929.93     28.64 o 
   9  18  16      478.97      551.60     29.81 o 
  10  18  16     2040.78     2050.78     31.05 o 
  11  18  16      895.85      842.25     29.53 o 
  12  18  16     5111.61     5094.45     51.32 o 
  13  18  16      219.03      148.44     39.18 o 
  14  18  16     1789.88     1823.12     33.80 o 
  15  18  16       76.17       53.07     29.30 o 
  16  18  16     3752.71     3843.16     49.28 o 
  17  18  16       61.09      195.98     44.00 o 
  18  18  16     2371.77     2422.69     65.89 o 
   0  19  16      330.27      407.66     32.22 o 
   1  19  16     4487.19     4523.73     42.89 o 
   2  19  16      233.96      238.41     21.91 o 
   3  19  16     8602.31     8758.71     72.87 o 
   4  19  16      828.52      765.63     21.56 o 
   5  19  16     3053.22     3240.09     36.08 o 
   6  19  16      359.77      378.81     20.40 o 
   7  19  16     9703.79     9440.69     81.40 o 
   8  19  16       92.94      -34.07     22.71 o 
   9  19  16       76.92       15.25     25.16 o 
  10  19  16       46.78        7.26     18.45 o 
  11  19  16    13895.26    14253.32    121.30 o 
  12  19  16      120.89       54.40     29.36 o 
  13  19  16     1188.81     1131.90     37.84 o 
  14  19  16      104.94      136.82     34.49 o 
  15  19  16    17449.85    17793.71    154.82 o 
  16  19  16       45.88      -52.61     35.72 o 
  17  19  16      488.54      515.38     42.78 o 
  18  19  16      170.02      182.52     42.00 o 
  19  19  16    15410.76    16057.79    233.48 o 
   0  20  16     6448.67     6214.05     81.28 o 
   1  20  16        6.00      -36.46     24.30 o 
   2  20  16      394.98      179.88     31.20 o 
   3  20  16      159.88      128.40     28.64 o 
   4  20  16     6683.36     6254.08     58.34 o 
   5  20  16       13.52      -40.01     26.67 o 
   6  20  16     1531.12     1607.58     39.38 o 
   7  20  16       77.24      -29.96     24.41 o 
   8  20  16     5454.27     5473.77     58.08 o 
   9  20  16        4.26      -44.89     29.93 o 
  10  20  16     5702.65     5915.32     64.95 o 
  11  20  16       63.20      -56.71     37.81 o 
  12  20  16     4069.34     3911.80     50.78 o 
  13  20  16       45.16       63.29     33.08 o 
  14  20  16     3851.39     3874.38     54.74 o 
  15  20  16         .49      -57.08     38.05 o 
  16  20  16     5505.85     5776.15     80.03 o 
  17  20  16       31.32       -2.07     40.27 o 
  18  20  16     5748.52     6058.81     82.19 o 
  19  20  16       38.62       28.47     59.24 o 
  20  20  16     2499.65     2531.99    100.40 o 
   0  21  16      192.02       54.48     40.15 o 
   1  21  16        6.29      -50.47     33.65 o 
   2  21  16       11.64       48.47     43.14 o 
   3  21  16       99.42      -47.96     31.97 o 
   4  21  16       18.03      -22.52     35.01 o 
   5  21  16      102.33       27.29     37.03 o 
   6  21  16        6.89       78.16     37.35 o 
   7  21  16     1243.57     1097.97     39.97 o 
   8  21  16        4.76        9.14     38.07 o 
   9  21  16       20.22      -45.01     30.01 o 
  10  21  16         .99      150.84     45.63 o 
  11  21  16       61.95      -53.61     45.92 o 
  12  21  16       35.39      -29.78     34.92 o 
  13  21  16        4.13      -54.22     36.15 o 
  14  21  16        7.96       70.95     39.07 o 
  15  21  16      231.09       62.43     40.64 o 
  16  21  16       52.28       53.42     47.37 o 
  17  21  16       87.34      -80.18     53.45 o 
  18  21  16       58.33       61.51     62.30 o 
  19  21  16      518.20      412.20     64.32 o 
   0  22  16     3237.08     3413.71     67.03 o 
   1  22  16      130.02        7.85     32.34 o 
   2  22  16       30.50      -55.51     37.01 o 
   3  22  16       35.23       -3.04     29.98 o 
   4  22  16     6876.10     6953.34     67.94 o 
   5  22  16       12.41       29.85     38.63 o 
   6  22  16      559.47      407.07     47.65 o 
   7  22  16       55.66       27.01     41.41 o 
   8  22  16     2044.75     2054.49     48.41 o 
   9  22  16        2.09      -22.52     33.96 o 
  10  22  16      468.70      389.57     43.05 o 
  11  22  16        1.69       32.41     40.87 o 
  12  22  16     5453.25     5700.65     69.76 o 
  13  22  16        5.14       23.72     35.85 o 
  14  22  16      844.75      668.37     43.52 o 
  15  22  16        8.93      106.55     48.12 o 
  16  22  16     3929.17     3854.31     86.65 o 
  17  22  16      244.20      322.07     53.73 o 
  18  22  16      989.66     1029.14     75.98 o 
   0  23  16        5.36      -62.11     41.41 o 
   1  23  16     2715.56     2472.97     42.86 o 
   2  23  16       74.44       23.21     30.85 o 
   3  23  16     8027.44     8341.60     79.06 o 
   4  23  16       56.01      -38.60     41.54 o 
   5  23  16     2708.62     2788.10     41.51 o 
   6  23  16       10.72        7.21     29.06 o 
   7  23  16     8354.02     8467.89     89.68 o 
   8  23  16       79.52      -43.55     39.56 o 
   9  23  16      748.75      559.18     43.82 o 
  10  23  16         .61      -33.69     34.09 o 
  11  23  16     7919.47     8077.95     98.53 o 
  12  23  16        9.33      -25.16     50.69 o 
  13  23  16     1365.26     1234.00     48.32 o 
  14  23  16        7.10      -72.64     48.43 o 
  15  23  16     9293.69     9582.02    116.35 o 
  16  23  16       16.11      -52.16     53.89 o 
  17  23  16      114.95       48.72     67.59 o 
   0  24  16     2404.59     2543.70     62.28 o 
   1  24  16        6.30      -12.82     32.42 o 
   2  24  16      166.98      -45.09     30.06 o 
   3  24  16       41.81       44.69     28.77 o 
   4  24  16     4519.78     4534.36     58.44 o 
   5  24  16       89.29       -6.83     38.28 o 
   6  24  16      576.83      452.17     39.25 o 
   7  24  16        6.48       33.11     49.75 o 
   8  24  16     5251.87     5735.73     76.33 o 
   9  24  16       48.13       34.43     35.15 o 
  10  24  16     2563.04     2512.32     70.35 o 
  11  24  16       10.55      -72.23     48.15 o 
  12  24  16     2411.34     2318.50     61.96 o 
  13  24  16        7.64      -81.08     54.05 o 
  14  24  16     1378.86     1263.21     64.40 o 
  15  24  16        2.23        -.96     68.96 o 
  16  24  16     2423.50     2237.30     76.30 o 
   0  25  16        3.12       16.10     48.51 o 
   1  25  16       20.56      -60.59     40.40 o 
   2  25  16       35.29       92.01     41.35 o 
   3  25  16        8.59      -63.27     42.18 o 
   4  25  16        4.94      -77.72     51.82 o 
   5  25  16        7.73      -61.51     45.63 o 
   6  25  16        6.93        1.04     48.52 o 
   7  25  16      277.14      261.01     47.43 o 
   8  25  16      214.14      176.55     47.80 o 
   9  25  16      486.74      486.67     54.17 o 
  10  25  16        3.43       71.31     44.66 o 
  11  25  16      249.82      240.77     55.43 o 
  12  25  16       63.21       93.82     55.22 o 
  13  25  16      205.79       47.73     52.94 o 
  14  25  16        1.90       82.36     67.28 o 
   0  26  16     2201.45     1976.70     70.42 o 
   1  26  16       83.40       65.77     35.32 o 
   2  26  16       22.73      -64.21     42.81 o 
   3  26  16       25.03       38.84     44.13 o 
   4  26  16     4496.18     4521.58     64.77 o 
   5  26  16       28.61      -40.81     48.18 o 
   6  26  16      457.98      323.12     53.28 o 
   7  26  16         .53       27.06     52.60 o 
   8  26  16     3169.44     3064.85     74.49 o 
   9  26  16         .06      -41.32     56.57 o 
  10  26  16      141.05      -55.88     60.53 o 
  11  26  16        8.37       82.42     54.96 o 
  12  26  16     2847.11     2858.02     78.54 o 
   0  27  16       15.50      -80.55     72.94 o 
   1  27  16     1851.63     1876.82     52.84 o 
   2  27  16        1.04      -32.50     44.36 o 
   3  27  16     5282.51     5647.24     73.74 o 
   4  27  16       16.27      -72.83     48.55 o 
   5  27  16      569.24      520.76     56.46 o 
   6  27  16      319.40      426.65     69.33 o 
   7  27  16     5405.73     5496.09    113.00 o 
   8  27  16       11.06      -69.43     61.88 o 
   9  27  16      195.32      199.28     58.61 o 
  10  27  16       23.99       38.65     64.64 o 
   0  28  16     2025.70     2117.67     96.32 o 
   1  28  16       36.03      193.74     55.54 o 
   2  28  16      207.36      112.27     53.70 o 
   3  28  16       49.99      158.57     56.19 o 
   4  28  16     1265.51     1198.55     66.24 o 
   5  28  16      295.97      299.85     59.64 o 
   6  28  16      373.79      314.08     59.34 o 
   7  28  16       30.95      -29.80     88.39 o 
   1   2  17    25032.10    24933.38    150.90 o 
   1   3  17     3540.43     3570.26     25.47 o 
   2   3  17    19926.85    19077.60    112.31 o 
   1   4  17     2645.45     2269.58     18.18 o 
   2   4  17      286.46      255.58     11.27 o 
   3   4  17      620.34      637.63     12.21 o 
   1   5  17     2269.53     2083.60     16.52 o 
   2   5  17    24468.87    24921.81    144.11 o 
   3   5  17      951.65      723.14     11.25 o 
   4   5  17     1120.50     1014.23     14.27 o 
   1   6  17     7540.67     7215.70     45.26 o 
   2   6  17      211.31      236.28     10.80 o 
   3   6  17    33703.12    31556.55    181.48 o 
   4   6  17      719.53     1025.47     13.49 o 
   5   6  17    38798.75    37812.21    229.26 o 
   1   7  17       38.12       24.50     10.85 o 
   2   7  17     3003.70     2767.07     20.45 o 
   3   7  17      578.58      567.47     12.39 o 
   4   7  17        9.26      -22.91     15.27 o 
   5   7  17       86.43       -4.41     12.41 o 
   6   7  17    10406.55    10039.37     66.31 o 
   1   8  17      624.67      659.89     14.99 o 
   2   8  17      219.64      277.57     14.03 o 
   3   8  17     3382.71     3808.60     27.27 o 
   4   8  17        3.09      -19.83     13.22 o 
   5   8  17     2523.86     2288.14     20.97 o 
   6   8  17       55.22       54.16     16.56 o 
   7   8  17     5600.63     5619.38     42.06 o 
   1   9  17      176.77      175.50     14.32 o 
   2   9  17    31005.14    30128.50    180.43 o 
   3   9  17      427.48      499.70     17.55 o 
   4   9  17      291.95      165.64     16.58 o 
   5   9  17      677.76      576.23     16.23 o 
   6   9  17    31267.93    30929.43    199.44 o 
   7   9  17      102.80       -8.11     15.01 o 
   8   9  17      130.85       75.70     19.49 o 
   1  10  17    13072.08    12677.81     80.60 o 
   2  10  17       92.24       83.28     15.83 o 
   3  10  17    17268.38    17065.89    108.04 o 
   4  10  17      217.73      186.77     15.40 o 
   5  10  17    18662.77    17853.42    116.56 o 
   6  10  17      539.08      510.62     16.50 o 
   7  10  17     1620.55     1701.84     19.03 o 
   8  10  17       68.58       54.43     17.93 o 
   9  10  17    21214.89    20684.56    146.58 o 
   1  11  17         .46      -18.99     12.66 o 
   2  11  17      243.58      244.48     12.91 o 
   3  11  17      708.08      545.70     19.02 o 
   4  11  17      203.88      104.22     11.53 o 
   5  11  17     2062.75     1793.61     19.39 o 
   6  11  17      847.15      817.10     15.93 o 
   7  11  17     1441.86     1535.23     19.01 o 
   8  11  17     1662.37     1698.10     20.55 o 
   9  11  17      103.08      101.99     18.60 o 
  10  11  17     1559.81     1736.50     21.22 o 
   1  12  17     4720.76     4725.33     37.39 o 
   2  12  17     2027.82     1639.30     20.13 o 
   3  12  17     7958.01     7887.90     55.58 o 
   4  12  17      168.24       53.96     13.51 o 
   5  12  17     4366.08     4210.40     33.73 o 
   6  12  17      267.34      412.14     19.02 o 
   7  12  17     6762.81     6715.82     50.70 o 
   8  12  17      735.45      480.79     22.29 o 
   9  12  17     2059.13     2030.36     24.43 o 
  10  12  17      797.19      665.21     17.84 o 
  11  12  17     6799.89     7203.23     59.52 o 
   1  13  17     1063.40     1135.47     23.80 o 
   2  13  17    43845.74    44927.92    294.59 o 
   3  13  17       75.92       32.14     21.59 o 
   4  13  17      155.43       91.43     14.08 o 
   5  13  17       18.29       16.55     13.93 o 
   6  13  17    26613.10    27067.14    182.82 o 
   7  13  17       14.02      -26.32     17.54 o 
   8  13  17      907.94      987.88     23.43 o 
   9  13  17      431.21      213.82     18.84 o 
  10  13  17    24643.15    24319.88    172.37 o 
  11  13  17       78.58      -24.97     18.72 o 
  12  13  17      415.11      299.05     22.35 o 
   1  14  17    17080.49    16808.12    118.22 o 
   2  14  17      110.22       66.62     18.13 o 
   3  14  17    18483.61    17903.09    128.57 o 
   4  14  17        2.12       23.61     14.85 o 
   5  14  17    12109.50    11708.53     81.92 o 
   6  14  17      127.17      -18.75     20.99 o 
   7  14  17     9218.57     8743.66     65.07 o 
   8  14  17      109.97      130.28     19.21 o 
   9  14  17    10321.70    10392.70     79.15 o 
  10  14  17       23.99      -34.76     23.17 o 
  11  14  17     2833.00     2713.22     30.64 o 
  12  14  17       25.96      -33.11     22.08 o 
  13  14  17     9788.82     9758.13     77.49 o 
   1  15  17        7.94      -29.90     19.94 o 
   2  15  17     1493.00     1424.85     25.60 o 
   3  15  17       28.33      -30.15     20.10 o 
   4  15  17      256.51      155.38     21.64 o 
   5  15  17        1.59      -14.44     21.10 o 
   6  15  17      287.77      273.14     17.30 o 
   7  15  17      234.47      246.22     26.20 o 
   8  15  17      780.30      681.26     22.30 o 
   9  15  17      230.04      144.31     20.72 o 
  10  15  17      882.75      753.49     19.96 o 
  11  15  17      608.02      740.19     22.51 o 
  12  15  17     3223.81     3258.10     34.91 o 
  13  15  17      425.09      298.88     24.95 o 
  14  15  17     1330.11     1376.34     30.05 o 
   1  16  17     5476.72     5558.56     47.72 o 
   2  16  17      107.71       66.89     18.61 o 
   3  16  17     9651.26     9880.20     79.28 o 
   4  16  17      409.72      543.06     24.49 o 
   5  16  17     5061.25     4931.95     43.51 o 
   6  16  17         .32      -35.88     23.92 o 
   7  16  17     7716.47     7886.63     65.95 o 
   8  16  17        2.48       55.57     20.07 o 
   9  16  17     3729.80     3570.43     39.80 o 
  10  16  17       63.70        6.03     25.78 o 
  11  16  17     3985.70     4052.71     40.59 o 
  12  16  17       36.59       49.85     21.11 o 
  13  16  17      270.50      222.85     24.81 o 
  14  16  17       72.21      -34.78     23.99 o 
  15  16  17     1402.13     1396.75     28.95 o 
   1  17  17      236.09       88.13     33.30 o 
   2  17  17    30671.63    30613.75    221.22 o 
   3  17  17      133.26      125.15     21.58 o 
   4  17  17      835.87      806.93     28.74 o 
   5  17  17         .19       79.70     18.01 o 
   6  17  17    27032.72    26912.94    198.60 o 
   7  17  17       47.15      -31.86     21.24 o 
   8  17  17      630.49      687.50     30.45 o 
   9  17  17         .87      -16.37     25.58 o 
  10  17  17    21481.53    21831.27    168.75 o 
  11  17  17      167.24      171.39     29.54 o 
  12  17  17      444.31      484.61     27.96 o 
  13  17  17      201.24      183.68     26.58 o 
  14  17  17     8721.36     8946.38     81.16 o 
  15  17  17        3.69      -44.71     29.81 o 
  16  17  17       82.09      -23.15     29.97 o 
   1  18  17    13385.83    13614.32    103.46 o 
   2  18  17      413.34      436.62     35.46 o 
   3  18  17    13666.26    14027.34    106.14 o 
   4  18  17       17.67       58.97     22.29 o 
   5  18  17    10423.31    10287.59     82.23 o 
   6  18  17      341.06      286.42     24.78 o 
   7  18  17     6917.50     6802.14     62.30 o 
   8  18  17       25.09      -51.38     34.25 o 
   9  18  17     5936.62     5821.92     57.32 o 
  10  18  17       27.16      -43.89     29.26 o 
  11  18  17     2262.16     2303.52     34.05 o 
  12  18  17         .75      -44.19     31.15 o 
  13  18  17     7672.98     7620.00     76.88 o 
  14  18  17       23.38      -41.47     40.41 o 
  15  18  17     1566.92     1577.06     41.32 o 
  16  18  17        6.60      -52.12     34.75 o 
  17  18  17     6102.29     6130.39     71.31 o 
   1  19  17      176.64      107.48     20.21 o 
   2  19  17     4858.90     4997.88     48.52 o 
   3  19  17        9.34      -37.75     25.17 o 
   4  19  17      209.40       70.95     21.33 o 
   5  19  17        7.99      -36.52     24.34 o 
   6  19  17     1613.26     1669.52     33.10 o 
   7  19  17       34.02       16.06     27.02 o 
   8  19  17      506.44      445.48     24.04 o 
   9  19  17      541.71      490.96     25.36 o 
  10  19  17     1668.21     1697.67     50.93 o 
  11  19  17      915.49      909.72     34.56 o 
  12  19  17      937.78     1009.10     32.31 o 
  13  19  17       13.01      -48.41     32.27 o 
  14  19  17      754.51      724.70     42.40 o 
  15  19  17      191.19      244.31     45.05 o 
  16  19  17     1178.80     1134.71     42.98 o 
  17  19  17       56.27      -71.93     47.96 o 
  18  19  17      319.61      193.27     43.72 o 
   1  20  17     4208.35     4068.55     43.45 o 
   2  20  17        5.39      -48.85     32.56 o 
   3  20  17     5957.96     5895.10     58.39 o 
   4  20  17       56.62       72.63     22.78 o 
   5  20  17     3293.26     3444.28     43.14 o 
   6  20  17         .32      -34.78     37.10 o 
   7  20  17     3792.99     3680.12     49.23 o 
   8  20  17         .14        5.33     38.14 o 
   9  20  17     2213.13     2147.00     49.20 o 
  10  20  17      110.19       16.71     30.92 o 
  11  20  17     1203.20     1051.55     40.32 o 
  12  20  17        1.43      -33.30     30.98 o 
  13  20  17     1404.31     1397.84     40.70 o 
  14  20  17       13.40      -47.72     46.85 o 
  15  20  17      342.32      154.00     49.26 o 
  16  20  17       21.35      -54.49     47.20 o 
  17  20  17      268.90      197.00     48.23 o 
  18  20  17         .25      -10.47     59.42 o 
  19  20  17      343.79      331.18     64.46 o 
   1  21  17        2.20       97.25     38.75 o 
   2  21  17    30205.19    31030.33    251.80 o 
   3  21  17        9.79      -61.10     40.73 o 
   4  21  17      299.42      261.49     39.68 o 
   5  21  17       13.81       14.77     33.46 o 
   6  21  17    25895.57    26773.03    223.19 o 
   7  21  17       74.32       47.75     36.40 o 
   8  21  17        7.30      -45.85     30.57 o 
   9  21  17      400.63      514.89     40.64 o 
  10  21  17    17310.03    18174.39    173.24 o 
  11  21  17        9.63      -22.34     51.79 o 
  12  21  17      381.11      242.43     38.46 o 
  13  21  17         .06      -53.78     35.85 o 
  14  21  17     7231.72     7176.19     81.69 o 
  15  21  17      325.69      267.19     43.89 o 
  16  21  17      819.85      788.28     58.69 o 
  17  21  17       21.86      -50.53     61.04 o 
  18  21  17     3103.79     2922.54     76.35 o 
  19  21  17      172.01      176.15     67.39 o 
   1  22  17     7195.53     7178.14     70.50 o 
   2  22  17       10.06      -61.08     40.72 o 
   3  22  17     8479.26     8441.83     80.91 o 
   4  22  17         .36       47.57     37.02 o 
   5  22  17     7360.81     7154.10     72.71 o 
   6  22  17         .39      -49.25     32.83 o 
   7  22  17     7150.72     7460.95     79.31 o 
   8  22  17      202.15      299.83     32.50 o 
   9  22  17     4861.28     4943.08     74.48 o 
  10  22  17        5.44       28.10     43.56 o 
  11  22  17     3703.35     3921.80     59.35 o 
  12  22  17        2.82      -14.97     41.75 o 
  13  22  17     3476.78     3466.01     63.97 o 
  14  22  17       23.74      -14.56     44.76 o 
  15  22  17      972.04     1008.77     55.45 o 
  16  22  17       41.14      -13.83     51.40 o 
  17  22  17     2525.64     2327.85     70.05 o 
  18  22  17       28.20      -45.61     71.42 o 
   1  23  17      496.98      528.96     40.54 o 
   2  23  17      585.75      589.85     28.57 o 
   3  23  17      135.07       83.35     33.27 o 
   4  23  17       47.00      -15.22     35.03 o 
   5  23  17      147.36      205.93     36.28 o 
   6  23  17      947.85      989.26     44.44 o 
   7  23  17      238.35      326.05     49.39 o 
   8  23  17       29.27      -68.13     45.42 o 
   9  23  17       61.27       45.25     36.85 o 
  10  23  17      872.47      826.08     41.31 o 
  11  23  17       31.22       68.35     44.28 o 
  12  23  17       27.34      -61.00     47.49 o 
  13  23  17       98.04       90.80     45.78 o 
  14  23  17       62.89       -7.30     52.78 o 
  15  23  17        1.61       63.82     54.94 o 
  16  23  17        3.35      -83.94     65.62 o 
   1  24  17     2012.47     1986.28     42.01 o 
   2  24  17       20.76      -41.93     29.03 o 
   3  24  17     1611.89     1626.71     36.16 o 
   4  24  17       11.17       83.69     32.72 o 
   5  24  17     2618.20     2714.00     47.41 o 
   6  24  17      260.92      290.52     41.98 o 
   7  24  17     1792.22     1773.12     62.88 o 
   8  24  17      121.04      124.71     39.08 o 
   9  24  17     1975.13     1936.63     55.99 o 
  10  24  17      161.79      137.74     45.03 o 
  11  24  17     1281.84     1367.96     51.75 o 
  12  24  17        2.64      -10.43     44.97 o 
  13  24  17     1304.86     1202.56     70.42 o 
  14  24  17       51.23      -13.24     55.07 o 
  15  24  17      277.30      117.21     66.14 o 
   1  25  17       30.05         .49     37.85 o 
   2  25  17    13339.49    13754.44    123.74 o 
   3  25  17       21.57       68.00     49.86 o 
   4  25  17       33.66      -27.48     40.80 o 
   5  25  17       23.31       40.83     39.44 o 
   6  25  17    14615.45    15142.59    168.40 o 
   7  25  17        3.19       51.99     52.06 o 
   8  25  17        4.56      -69.27     46.18 o 
   9  25  17         .82      125.99     63.86 o 
  10  25  17    10271.42    10549.07    142.65 o 
  11  25  17         .30       23.03     56.79 o 
  12  25  17        2.98      -46.71     57.09 o 
  13  25  17      151.11       87.65     54.76 o 
   1  26  17     6976.37     7508.01     83.35 o 
   2  26  17       35.57       30.11     42.75 o 
   3  26  17     6315.67     6650.74     76.79 o 
   4  26  17       23.17       46.44     51.19 o 
   5  26  17     3488.40     3571.93     65.03 o 
   6  26  17         .68       11.82     42.74 o 
   7  26  17     5627.78     5871.35     91.85 o 
   8  26  17        2.07      -76.54     51.03 o 
   9  26  17     2343.95     2337.12     79.66 o 
  10  26  17        5.72       14.57     59.97 o 
  11  26  17     2309.89     2161.60     77.07 o 
   1  27  17       85.23      162.69     50.14 o 
   2  27  17      922.25      851.81     56.29 o 
   3  27  17       21.85      112.36     42.87 o 
   4  27  17       81.41        9.05     46.82 o 
   5  27  17        9.42      -79.61     61.45 o 
   6  27  17      210.63      269.72     56.13 o 
   7  27  17       33.20      136.67     62.65 o 
   8  27  17       50.87      -77.80     66.70 o 
   9  27  17      210.35      191.31    108.37 o 
   1  28  17     3062.08     3212.71     70.82 o 
   2  28  17         .07       25.74     57.87 o 
   3  28  17     1451.59     1611.46     63.32 o 
   4  28  17       21.97      113.86     66.05 o 
   5  28  17     2265.02     2305.04     75.83 o 
   0   0  18   121595.16   122403.40   2112.61 o 
   0   1  18       58.87      311.94     28.03 o 
   1   1  18    47740.48    45271.57    379.25 o 
   0   2  18     2802.64     3459.96     37.00 o 
   1   2  18     2569.60     2167.28     19.17 o 
   2   2  18      287.50      260.86     21.91 o 
   0   3  18     1879.99     1810.72     26.61 o 
   1   3  18    53559.54    53331.36    306.33 o 
   2   3  18      285.80      474.45     15.04 o 
   3   3  18    36914.42    36997.20    299.98 o 
   0   4  18    75116.48    75649.22    595.95 o 
   1   4  18     6603.34     6209.83     39.82 o 
   2   4  18      441.08      713.45     12.76 o 
   3   4  18     6634.79     6695.70     42.77 o 
   4   4  18    99272.51    98002.95    784.20 o 
   0   5  18     5069.18     4831.01     44.66 o 
   1   5  18    11320.81    11098.46     66.40 o 
   2   5  18      543.40      416.50     12.63 o 
   3   5  18    16719.84    17953.69    107.47 o 
   4   5  18      589.62      815.65     19.25 o 
   5   5  18    14736.92    15160.11    132.17 o 
   0   6  18       20.46       69.05     17.04 o 
   1   6  18      287.41      301.83     14.88 o 
   2   6  18      281.35      248.21     16.21 o 
   3   6  18       60.33      -20.61     14.09 o 
   4   6  18     1408.30     1858.02     16.53 o 
   5   6  18       88.62      -17.32     11.54 o 
   6   6  18       13.67      -22.60     15.07 o 
   0   7  18      765.15      582.20     26.03 o 
   1   7  18    14261.12    13788.24     80.58 o 
   2   7  18      526.63      562.97     13.92 o 
   3   7  18    28497.95    26850.58    154.07 o 
   4   7  18     4571.25     4288.53     31.31 o 
   5   7  18    10811.08    10328.83     69.75 o 
   6   7  18        3.33        8.84     15.62 o 
   7   7  18    14485.39    14555.25    135.97 o 
   0   8  18    79330.70    79257.95    659.46 o 
   1   8  18        3.56       84.33     18.32 o 
   2   8  18      158.86      244.65     14.87 o 
   3   8  18       26.08       37.12     14.44 o 
   4   8  18    66389.27    67181.55    408.54 o 
   5   8  18     2600.59     2551.36     25.47 o 
   6   8  18      386.55      365.59     16.56 o 
   7   8  18       34.96       54.04     16.55 o 
   8   8  18    61717.54    61695.13    588.84 o 
   0   9  18      319.40      165.16     17.43 o 
   1   9  18    23812.65    22546.69    136.59 o 
   2   9  18      275.04       89.12     15.39 o 
   3   9  18    13876.56    14052.21     86.58 o 
   4   9  18     1550.20     1525.22     17.08 o 
   5   9  18    18433.16    18127.10    119.63 o 
   6   9  18      429.33      406.84     20.95 o 
   7   9  18    11483.07    11212.05     79.76 o 
   8   9  18        1.17      -29.50     19.66 o 
   9   9  18    14959.60    14780.60    153.63 o 
   0  10  18      682.51      833.00     21.08 o 
   1  10  18      115.00       90.38     12.26 o 
   2  10  18     2068.58     2009.83     21.91 o 
   3  10  18      856.03      598.98     14.29 o 
   4  10  18      307.78      367.69     17.74 o 
   5  10  18      261.11      211.93     18.32 o 
   6  10  18     4421.29     4395.63     35.15 o 
   7  10  18     1663.10     1483.26     21.62 o 
   8  10  18       12.06       -8.37     19.88 o 
   9  10  18       11.60      -37.83     25.22 o 
  10  10  18    10852.93    10779.17    116.05 o 
   0  11  18      551.76      452.46     23.11 o 
   1  11  18    10544.14    10163.70     66.49 o 
   2  11  18     2563.54     2808.85     24.39 o 
   3  11  18    18384.65    17860.07    114.54 o 
   4  11  18      901.61      746.69     16.54 o 
   5  11  18     1713.33     1583.11     18.56 o 
   6  11  18       41.67       87.81     15.21 o 
   7  11  18    11979.33    11771.46     84.75 o 
   8  11  18         .04      -29.98     19.99 o 
   9  11  18     1255.38     1200.34     22.15 o 
  10  11  18         .27      -28.62     19.08 o 
  11  11  18    11466.25    10788.92    113.79 o 
   0  12  18    40929.02    40742.85    374.24 o 
   1  12  18        3.29      -24.43     18.31 o 
   2  12  18      170.35       22.93     19.83 o 
   3  12  18       87.70      -20.16     19.09 o 
   4  12  18    18556.65    18131.73    119.06 o 
   5  12  18      534.19      528.99     15.87 o 
   6  12  18       52.44       23.13     15.73 o 
   7  12  18        4.03      -23.49     15.66 o 
   8  12  18    26058.54    25939.12    182.62 o 
   9  12  18      745.80      754.81     22.03 o 
  10  12  18      213.35      171.35     19.96 o 
  11  12  18       27.54      -26.25     17.50 o 
  12  12  18    22037.16    21974.83    225.13 o 
   0  13  18      110.72      -36.26     24.17 o 
   1  13  18     5656.78     5303.53     41.38 o 
   2  13  18         .67      -26.33     17.56 o 
   3  13  18     4885.39     5173.19     42.17 o 
   4  13  18      406.23      293.45     19.88 o 
   5  13  18     4347.60     4558.77     38.80 o 
   6  13  18      130.06       73.60     23.32 o 
   7  13  18     3653.01     3455.57     32.21 o 
   8  13  18      102.19       -8.91     22.01 o 
   9  13  18     5059.33     4790.80     42.89 o 
  10  13  18       76.45        9.19     24.24 o 
  11  13  18     1386.79     1291.72     25.57 o 
  12  13  18      716.45      746.63     30.94 o 
  13  13  18     1012.66      993.12     35.06 o 
   0  14  18        9.12      -41.67     27.78 o 
   1  14  18        3.25      -28.21     18.81 o 
   2  14  18       10.95      -31.46     20.97 o 
   3  14  18      395.46      330.63     24.71 o 
   4  14  18     1523.26     1513.52     22.80 o 
   5  14  18      195.07       97.89     18.49 o 
   6  14  18     2169.17     1924.83     23.64 o 
   7  14  18        8.97      -23.52     15.68 o 
   8  14  18      657.64      514.57     28.89 o 
   9  14  18      547.44      569.77     22.37 o 
  10  14  18     5633.57     5734.51     50.60 o 
  11  14  18        5.96      -40.16     26.77 o 
  12  14  18     2600.72     2454.36     29.69 o 
  13  14  18      165.87      145.03     22.80 o 
  14  14  18     1306.15     1369.42     47.66 o 
   0  15  18      565.78      515.61     35.92 o 
   1  15  18     6328.25     6697.86     54.00 o 
   2  15  18      253.46      315.94     24.86 o 
   3  15  18    11676.05    11100.74     85.17 o 
   4  15  18         .16      -23.52     15.68 o 
   5  15  18     4464.33     4097.18     39.27 o 
   6  15  18      113.06       77.59     22.48 o 
   7  15  18    14550.08    14520.89    108.47 o 
   8  15  18       54.07       82.00     26.16 o 
   9  15  18       64.61       19.75     22.87 o 
  10  15  18      574.09      608.47     32.86 o 
  11  15  18    11862.11    11646.57     92.74 o 
  12  15  18       88.75       -6.23     24.92 o 
  13  15  18      918.31      889.84     23.49 o 
  14  15  18      159.55      162.27     36.87 o 
  15  15  18    16179.25    16154.53    173.01 o 
   0  16  18    21565.48    20789.55    203.33 o 
   1  16  18      237.72      161.14     21.48 o 
   2  16  18      716.05      830.88     26.50 o 
   3  16  18        1.94      -35.21     23.48 o 
   4  16  18    17025.00    17094.30    128.06 o 
   5  16  18      208.60      138.64     21.29 o 
   6  16  18      308.01      179.58     26.50 o 
   7  16  18      160.17       37.33     23.03 o 
   8  16  18     9743.76     9267.63     79.50 o 
   9  16  18       67.71      -23.85     22.71 o 
  10  16  18      578.72      557.78     21.69 o 
  11  16  18      151.15      109.05     30.90 o 
  12  16  18     8883.09     8651.08     71.69 o 
  13  16  18      164.48      165.29     31.53 o 
  14  16  18     3083.51     3210.24     38.01 o 
  15  16  18      434.61      350.29     27.39 o 
  16  16  18     6707.28     7074.73     94.57 o 
   0  17  18      158.81       64.25     36.81 o 
   1  17  18     1355.91     1304.20     35.10 o 
   2  17  18      243.81      174.87     22.94 o 
   3  17  18      449.30      358.44     28.85 o 
   4  17  18      752.57      647.54     28.21 o 
   5  17  18     2138.98     2103.35     28.59 o 
   6  17  18      104.82      174.05     29.58 o 
   7  17  18      990.06      916.00     25.81 o 
   8  17  18        1.05      -34.47     22.98 o 
   9  17  18     2342.84     2156.04     42.12 o 
  10  17  18      115.27       77.64     28.48 o 
  11  17  18       12.83      -39.70     26.47 o 
  12  17  18      483.34      600.10     36.18 o 
  13  17  18     2314.27     2495.39     37.17 o 
  14  17  18      155.08      194.22     26.84 o 
  15  17  18      195.99      148.67     33.04 o 
  16  17  18      362.29      325.51     41.01 o 
  17  17  18      795.06      567.45     55.98 o 
   0  18  18      720.34      659.40     39.64 o 
   1  18  18      119.27       59.63     21.16 o 
   2  18  18       52.48       -1.66     21.83 o 
   3  18  18      358.10      333.58     25.68 o 
   4  18  18     2859.75     2893.31     38.20 o 
   5  18  18      724.73      695.33     28.42 o 
   6  18  18      424.40      303.84     31.05 o 
   7  18  18         .34      -40.74     27.16 o 
   8  18  18     1297.61     1187.50     35.36 o 
   9  18  18      305.92      315.73     31.02 o 
  10  18  18     3991.87     4071.31     46.87 o 
  11  18  18      916.45      978.64     33.51 o 
  12  18  18     2916.53     2898.37     40.53 o 
  13  18  18      390.97      436.80     35.44 o 
  14  18  18     3489.54     3462.33     50.92 o 
  15  18  18      113.41       80.36     42.35 o 
  16  18  18     3132.08     3077.83     54.71 o 
  17  18  18      327.16      431.57     44.45 o 
  18  18  18     1999.52     1910.42     70.31 o 
   0  19  18        4.35      -47.99     32.00 o 
   1  19  18     3247.42     3158.96     34.30 o 
   2  19  18       33.89        3.21     21.53 o 
   3  19  18     7025.81     6816.69     62.37 o 
   4  19  18      522.19      643.77     29.15 o 
   5  19  18     1946.69     1797.71     45.29 o 
   6  19  18      266.83      210.05     24.90 o 
   7  19  18     9507.35     9612.51     86.53 o 
   8  19  18       41.68      -24.13     25.02 o 
   9  19  18       92.00      154.02     30.84 o 
  10  19  18       86.35      109.43     37.03 o 
  11  19  18    11929.94    12358.29    114.00 o 
  12  19  18        7.23      -37.51     38.99 o 
  13  19  18     1237.77     1127.89     46.15 o 
  14  19  18       47.82       87.97     53.93 o 
  15  19  18    14841.06    15630.38    140.23 o 
  16  19  18       19.90      -73.35     48.90 o 
  17  19  18      519.03      578.57     44.22 o 
  18  19  18      354.96      358.71     56.64 o 
  19  19  18    14053.24    14913.78    244.21 o 
   0  20  18     6160.22     6173.17     80.61 o 
   1  20  18        6.32        2.93     26.36 o 
   2  20  18      361.47      265.23     36.35 o 
   3  20  18      522.92      547.26     31.62 o 
   4  20  18     6593.37     6674.82     64.44 o 
   5  20  18       35.16      -32.90     26.99 o 
   6  20  18      746.36      593.48     43.34 o 
   7  20  18      478.81      517.33     36.50 o 
   8  20  18     5683.14     5739.97     62.67 o 
   9  20  18       92.34      206.94     27.32 o 
  10  20  18     1269.45     1183.20     42.98 o 
  11  20  18      339.10      382.58     42.25 o 
  12  20  18     7943.84     8379.31     90.03 o 
  13  20  18      433.05      491.53     42.53 o 
  14  20  18     3212.73     3155.93     57.59 o 
  15  20  18      248.08      253.54     42.57 o 
  16  20  18     3730.29     3584.67     62.40 o 
  17  20  18       66.52       93.71     55.92 o 
  18  20  18     3389.27     3353.84     97.34 o 
  19  20  18      125.54      223.77     77.93 o 
   0  21  18       59.64      -41.96     40.70 o 
   1  21  18       43.53      -60.88     40.58 o 
   2  21  18      100.39      147.24     47.25 o 
   3  21  18       62.14      -53.71     35.81 o 
   4  21  18      119.47       75.47     29.84 o 
   5  21  18        8.75      -45.78     30.52 o 
   6  21  18       10.21       48.39     38.32 o 
   7  21  18      394.74      268.00     29.84 o 
   8  21  18       36.35      -30.96     36.72 o 
   9  21  18       18.06      -75.69     50.46 o 
  10  21  18       21.34      -31.26     38.19 o 
  11  21  18        7.82      -50.65     33.76 o 
  12  21  18         .25      -34.03     48.09 o 
  13  21  18       56.94      -69.39     46.26 o 
  14  21  18       53.19       41.10     39.96 o 
  15  21  18       29.26      -76.61     51.08 o 
  16  21  18       61.54       55.36     64.05 o 
  17  21  18        3.11      -99.56     66.38 o 
  18  21  18        8.02     -108.71     72.48 o 
   0  22  18     2818.34     2421.13     59.46 o 
   1  22  18       72.22      135.81     31.26 o 
   2  22  18       56.62       80.80     31.33 o 
   3  22  18      199.33      341.98     40.74 o 
   4  22  18     4188.34     4033.09     50.15 o 
   5  22  18      256.53      219.44     37.90 o 
   6  22  18      651.19      677.12     35.40 o 
   7  22  18       66.13      -13.64     37.54 o 
   8  22  18     2237.67     2150.32     54.90 o 
   9  22  18      306.51      280.66     38.38 o 
  10  22  18     1557.42     1689.38     47.30 o 
  11  22  18       18.37       35.21     39.12 o 
  12  22  18     3526.08     3416.93     59.11 o 
  13  22  18        2.52       40.51     43.31 o 
  14  22  18      900.12      839.81     52.65 o 
  15  22  18      149.51      166.37     54.14 o 
  16  22  18     2873.59     2935.19     69.00 o 
  17  22  18      325.58      469.15     68.71 o 
   0  23  18       64.21      -48.62     55.48 o 
   1  23  18     3524.19     3977.43     50.92 o 
   2  23  18       10.72       15.08     35.74 o 
   3  23  18     5049.57     5010.56     55.06 o 
   4  23  18        1.56      -17.54     38.51 o 
   5  23  18     2690.20     2772.70     46.29 o 
   6  23  18       16.47       73.69     32.31 o 
   7  23  18     7980.31     8036.55     88.08 o 
   8  23  18       19.37      -55.73     37.15 o 
   9  23  18      450.37      497.47     42.05 o 
  10  23  18      155.27      173.85     48.75 o 
  11  23  18     7248.11     7314.26     88.65 o 
  12  23  18       72.88      -35.48     49.87 o 
  13  23  18     1046.54     1121.08     53.18 o 
  14  23  18        3.17       60.41     51.92 o 
  15  23  18     7018.10     6735.88    110.74 o 
  16  23  18        6.26       60.63     73.39 o 
   0  24  18     1808.61     1697.73     60.83 o 
   1  24  18       97.32       79.78     42.06 o 
   2  24  18       15.52       19.94     30.18 o 
   3  24  18      110.57      133.31     36.14 o 
   4  24  18     3983.80     4032.38     52.28 o 
   5  24  18      106.78      147.79     42.56 o 
   6  24  18      187.15       38.96     39.71 o 
   7  24  18       22.42      -38.38     39.71 o 
   8  24  18     2623.77     2615.74     56.17 o 
   9  24  18      200.36      200.36     59.19 o 
  10  24  18      660.33      623.49     56.19 o 
  11  24  18        8.49      -22.41     52.33 o 
  12  24  18     3219.26     2947.62     72.12 o 
  13  24  18      235.00      150.38     58.66 o 
  14  24  18     1329.18     1226.39     66.85 o 
   0  25  18      481.70      483.30     51.92 o 
   1  25  18       49.29      -69.46     46.31 o 
   2  25  18      229.53      394.49     40.85 o 
   3  25  18         .32      -70.41     46.94 o 
   4  25  18      202.05      194.21     44.01 o 
   5  25  18        6.95      -73.85     49.23 o 
   6  25  18       42.21      252.43     54.55 o 
   7  25  18       55.63      -65.76     43.84 o 
   8  25  18       13.94      -77.78     54.05 o 
   9  25  18       43.15      -92.88     68.43 o 
  10  25  18       62.74      163.64     61.87 o 
  11  25  18       36.99      -98.84     65.89 o 
  12  25  18       11.62       27.60     66.00 o 
   0  26  18     1461.55     1464.09     66.32 o 
   1  26  18       23.68      -45.49     52.09 o 
   2  26  18       64.42      -74.74     49.83 o 
   3  26  18       49.89       19.17     42.82 o 
   4  26  18     1458.67     1344.13     59.09 o 
   5  26  18       17.91       -2.91     48.75 o 
   6  26  18       95.22      -44.84     51.12 o 
   7  26  18      287.30      353.57     54.87 o 
   8  26  18     1255.73     1210.76     72.00 o 
   9  26  18       21.13       11.31     58.53 o 
  10  26  18      256.26       82.63     67.49 o 
   0  27  18       16.92       15.33     73.35 o 
   1  27  18      970.60      913.68     65.34 o 
   2  27  18        4.29       -4.39     49.19 o 
   3  27  18     3216.62     3120.48     69.30 o 
   4  27  18       69.15       53.94     58.42 o 
   5  27  18      228.95      210.18     52.65 o 
   6  27  18        8.53      -85.25     56.83 o 
   7  27  18     3437.73     3526.47     86.77 o 
   0  28  18     1135.38     1098.07     80.90 o 
   1  28  18        1.49      -27.19     68.66 o 
   2  28  18       94.40      210.99    189.01 o 
   1   2  19    13519.02    13300.30     82.48 o 
   1   3  19      175.88      425.12     16.62 o 
   2   3  19     2840.50     2548.98     20.19 o 
   1   4  19     1887.99     1622.39     15.26 o 
   2   4  19      200.82       94.15     12.61 o 
   3   4  19      927.35      763.10     14.73 o 
   1   5  19      328.75      192.31     14.01 o 
   2   5  19    22932.71    21270.31    123.11 o 
   3   5  19       19.19      -20.86     13.91 o 
   4   5  19     1143.90     1027.44     15.90 o 
   1   6  19    14992.56    15272.81     92.28 o 
   2   6  19     3256.29     2854.67     21.78 o 
   3   6  19     4176.65     4364.95     30.67 o 
   4   6  19    13546.05    12978.85     78.83 o 
   5   6  19    15872.02    15024.89     93.15 o 
   1   7  19      365.09      352.10     14.37 o 
   2   7  19      435.04      332.52     14.90 o 
   3   7  19     2979.54     2475.45     20.24 o 
   4   7  19     1011.98     1091.96     18.54 o 
   5   7  19     1946.26     1701.04     17.63 o 
   6   7  19     3347.65     3362.79     27.99 o 
   1   8  19     6611.12     5892.54     40.87 o 
   2   8  19      353.42      432.80     15.62 o 
   3   8  19     3800.27     3088.66     24.50 o 
   4   8  19      913.00      664.92     24.73 o 
   5   8  19      632.47      590.20     13.85 o 
   6   8  19      179.61      138.02     17.62 o 
   7   8  19     9265.64     9076.75     66.07 o 
   1   9  19     1033.50      947.82     15.73 o 
   2   9  19    43252.68    43685.12    262.59 o 
   3   9  19     1484.10     1498.02     18.40 o 
   4   9  19     2365.38     1947.92     19.76 o 
   5   9  19     1697.84     1602.34     20.41 o 
   6   9  19    23395.83    23530.00    155.57 o 
   7   9  19        6.05      -22.20     14.80 o 
   8   9  19      160.12      -20.04     22.39 o 
   1  10  19    13385.38    12901.49     81.11 o 
   2  10  19       23.45         .19     16.51 o 
   3  10  19     2506.25     2199.32     20.83 o 
   4  10  19         .02      -21.72     14.48 o 
   5  10  19    14312.87    14081.10     94.95 o 
   6  10  19        7.46      -21.02     14.02 o 
   7  10  19     3564.57     3233.16     29.86 o 
   8  10  19       16.02      -27.78     22.62 o 
   9  10  19    30034.32    30507.63    213.27 o 
   1  11  19     1691.45     1581.01     17.24 o 
   2  11  19      195.08      265.75     15.68 o 
   3  11  19     1961.75     1962.73     20.40 o 
   4  11  19      665.89      559.69     18.97 o 
   5  11  19     1127.01     1136.87     16.43 o 
   6  11  19      621.66      737.56     19.85 o 
   7  11  19      209.55      161.41     20.67 o 
   8  11  19     4384.54     3855.23     35.45 o 
   9  11  19        5.33      -26.68     17.79 o 
  10  11  19     1617.16     1477.81     23.09 o 
   1  12  19     4632.87     4748.96     36.49 o 
   2  12  19      141.72      155.92     16.15 o 
   3  12  19     5178.26     5308.62     40.92 o 
   4  12  19        9.66      -25.95     17.30 o 
   5  12  19     4595.76     4772.08     40.57 o 
   6  12  19       20.21      -28.13     18.75 o 
   7  12  19     6489.25     7143.69     56.95 o 
   8  12  19      130.87      159.08     17.32 o 
   9  12  19     2558.26     2128.70     25.40 o 
  10  12  19       41.82       -9.93     20.69 o 
  11  12  19     7468.40     7400.56     60.59 o 
   1  13  19        2.63      -29.58     19.72 o 
   2  13  19    36801.96    36045.45    235.90 o 
   3  13  19     2222.57     2289.81     26.11 o 
   4  13  19       77.64       14.60     17.05 o 
   5  13  19      255.03      286.45     21.10 o 
   6  13  19    26439.89    25559.89    182.89 o 
   7  13  19       98.56       72.41     21.66 o 
   8  13  19      210.28      182.34     21.36 o 
   9  13  19      264.07      197.07     22.17 o 
  10  13  19    21844.83    22336.52    161.79 o 
  11  13  19      303.50      301.52     24.01 o 
  12  13  19      488.33      398.09     26.12 o 
   1  14  19    13606.37    13559.11     95.46 o 
   2  14  19      293.41      197.71     18.91 o 
   3  14  19    10354.63    10470.38     77.78 o 
   4  14  19      160.33      150.76     22.81 o 
   5  14  19    12234.46    11990.86     93.80 o 
   6  14  19       10.75      -38.61     25.74 o 
   7  14  19     6762.43     7001.07     58.59 o 
   8  14  19      150.42       98.08     23.24 o 
   9  14  19    11205.01    10693.33     82.98 o 
  10  14  19        9.13      -45.05     30.03 o 
  11  14  19     1838.29     1874.37     26.74 o 
  12  14  19      330.93      245.10     27.02 o 
  13  14  19     8813.72     8588.86     71.38 o 
   1  15  19      218.00      133.44     20.09 o 
   2  15  19      135.32       15.03     18.66 o 
   3  15  19       38.17      -30.88     20.59 o 
   4  15  19      293.56      294.84     20.35 o 
   5  15  19       24.92      -30.41     20.27 o 
   6  15  19     1044.17      986.40     24.35 o 
   7  15  19      942.13      986.28     28.40 o 
   8  15  19     1329.69     1375.90     26.11 o 
   9  15  19      104.63       17.15     22.59 o 
  10  15  19     1436.72     1332.53     24.36 o 
  11  15  19      113.06       80.06     24.01 o 
  12  15  19     3748.90     4012.96     41.62 o 
  13  15  19        4.95      -42.10     29.54 o 
  14  15  19     2085.73     2204.63     35.27 o 
   1  16  19     6837.27     6695.44     55.20 o 
   2  16  19       40.72      -37.97     25.31 o 
   3  16  19     7480.82     6889.55     56.61 o 
   4  16  19      198.50      170.93     20.91 o 
   5  16  19     4263.67     4282.17     42.89 o 
   6  16  19      302.66      198.97     20.64 o 
   7  16  19     7504.48     7381.77     67.52 o 
   8  16  19      220.22      209.92     39.31 o 
   9  16  19     1526.52     1531.15     30.86 o 
  10  16  19        2.35      -37.27     24.84 o 
  11  16  19     4384.78     4027.56     46.21 o 
  12  16  19       28.01       37.48     34.67 o 
  13  16  19     1191.52     1267.29     34.26 o 
  14  16  19      140.79       31.37     38.11 o 
  15  16  19     1655.17     1591.04     33.59 o 
   1  17  19      395.97      476.02     43.27 o 
   2  17  19    32779.27    33627.52    239.47 o 
   3  17  19      104.36       76.73     34.22 o 
   4  17  19       57.27      -36.59     24.39 o 
   5  17  19         .32      -44.26     29.51 o 
   6  17  19    26085.83    26607.14    206.27 o 
   7  17  19      152.80      146.96     31.38 o 
   8  17  19        1.50      -44.59     29.73 o 
   9  17  19      397.21      411.17     28.10 o 
  10  17  19    18245.26    18940.93    156.12 o 
  11  17  19       67.25      -48.09     32.06 o 
  12  17  19       74.36      -41.63     33.40 o 
  13  17  19        2.43      -32.27     35.20 o 
  14  17  19    10357.18    10197.41     91.08 o 
  15  17  19        1.58      -52.82     37.46 o 
  16  17  19      369.60      219.30     36.79 o 
   1  18  19     6274.61     5862.25     51.55 o 
   2  18  19       69.78       -1.18     32.81 o 
   3  18  19     5866.96     5452.93     49.77 o 
   4  18  19       20.01      -22.70     26.56 o 
   5  18  19     7267.03     7065.93     63.95 o 
   6  18  19        6.40      -55.48     36.99 o 
   7  18  19     4614.67     4597.73     49.98 o 
   8  18  19      174.44       67.97     29.06 o 
   9  18  19     6137.69     5893.74     59.84 o 
  10  18  19      324.10      270.64     33.10 o 
  11  18  19     3604.14     3602.19     46.87 o 
  12  18  19        8.67      -52.99     35.32 o 
  13  18  19     3672.32     3756.27     53.51 o 
  14  18  19      105.86       42.24     40.69 o 
  15  18  19     2328.63     2440.29     44.87 o 
  16  18  19       26.81        1.17     39.67 o 
  17  18  19     3715.96     3746.02     69.38 o 
   1  19  19        9.46      -42.11     28.07 o 
   2  19  19       18.65      -18.03     27.23 o 
   3  19  19         .06      -33.67     26.88 o 
   4  19  19       11.06      -34.85     23.23 o 
   5  19  19       78.61       64.69     29.68 o 
   6  19  19      181.26      124.80     28.18 o 
   7  19  19      123.95      157.96     34.52 o 
   8  19  19      437.99      333.94     42.94 o 
   9  19  19      426.53      463.35     28.45 o 
  10  19  19      330.99      220.39     32.10 o 
  11  19  19         .55       49.84     37.89 o 
  12  19  19      632.97      537.21     35.53 o 
  13  19  19         .12      -52.35     34.90 o 
  14  19  19      258.62      184.07     50.69 o 
  15  19  19      211.26      240.77     42.86 o 
  16  19  19      371.89      160.81     44.36 o 
  17  19  19      182.39      193.06     49.20 o 
  18  19  19      398.38      343.54     59.43 o 
   1  20  19     5473.32     5632.30     54.91 o 
   2  20  19         .17      -37.34     24.89 o 
   3  20  19     3401.82     3324.31     41.48 o 
   4  20  19       41.26       52.62     37.91 o 
   5  20  19     3217.22     3205.31     41.82 o 
   6  20  19      326.11      347.64     36.75 o 
   7  20  19     5380.29     5737.75     64.55 o 
   8  20  19      295.68      442.94     38.65 o 
   9  20  19     1866.71     1899.77     37.98 o 
  10  20  19      746.11      715.65     41.88 o 
  11  20  19     4573.52     4671.70     58.27 o 
  12  20  19      132.41       97.25     37.36 o 
  13  20  19     1094.80     1027.72     40.36 o 
  14  20  19        2.15      -67.63     45.08 o 
  15  20  19     1851.02     1957.05     59.30 o 
  16  20  19         .33       71.27     55.81 o 
  17  20  19      259.87      231.54     63.35 o 
  18  20  19       35.07      -61.38     67.06 o 
  19  20  19      717.45      499.53    125.89 o 
   1  21  19        1.58      -51.78     38.20 o 
   2  21  19    18167.67    18131.55    149.14 o 
   3  21  19       22.42      -11.76     30.86 o 
   4  21  19         .84      -42.35     28.24 o 
   5  21  19       51.06       96.28     34.72 o 
   6  21  19    17560.28    17734.00    162.86 o 
   7  21  19       29.56      -64.06     42.70 o 
   8  21  19        7.23      -60.35     40.23 o 
   9  21  19       45.96       20.13     40.62 o 
  10  21  19    14337.81    15039.12    147.34 o 
  11  21  19        4.03      -65.25     43.50 o 
  12  21  19        3.27      -60.37     40.25 o 
  13  21  19        7.25       44.72     44.54 o 
  14  21  19     6379.76     6233.85     79.56 o 
  15  21  19      280.01      314.78     59.90 o 
  16  21  19       46.59       31.48     62.64 o 
  17  21  19      121.25      126.77     63.65 o 
   1  22  19     5709.48     5789.72     61.35 o 
   2  22  19        8.09      -61.65     41.10 o 
   3  22  19     6071.18     6183.48     62.00 o 
   4  22  19        1.00       -4.15     30.49 o 
   5  22  19     5038.84     5076.77     63.72 o 
   6  22  19        9.77      -67.39     44.92 o 
   7  22  19     4145.13     4318.11     60.45 o 
   8  22  19         .53      -10.48     35.91 o 
   9  22  19     4078.23     3846.04     63.09 o 
  10  22  19       85.73      -69.99     46.66 o 
  11  22  19     2188.80     2080.76     53.98 o 
  12  22  19      396.02      294.88     51.01 o 
  13  22  19     1944.34     1905.97     58.92 o 
  14  22  19       49.62      105.95     57.28 o 
  15  22  19      992.55      846.83     66.66 o 
  16  22  19       16.81      -61.80     69.64 o 
   1  23  19      557.91      651.96     36.59 o 
   2  23  19      206.88      127.94     33.42 o 
   3  23  19       85.87       93.33     37.35 o 
   4  23  19       21.40      -33.91     41.31 o 
   5  23  19       91.40       58.79     41.04 o 
   6  23  19      271.74      213.00     41.12 o 
   7  23  19       81.35       70.99     44.72 o 
   8  23  19       18.00      -34.90     38.90 o 
   9  23  19       26.33       40.96     46.41 o 
  10  23  19       78.67       -9.35     44.45 o 
  11  23  19        1.81       80.56     48.95 o 
  12  23  19      117.64      -24.97     53.12 o 
  13  23  19      256.11      307.29     59.05 o 
  14  23  19       88.08       -5.66     54.70 o 
  15  23  19         .10      233.74     82.11 o 
   1  24  19     3567.76     3581.06     50.91 o 
   2  24  19         .07      -55.09     49.27 o 
   3  24  19     2216.30     2175.54     41.07 o 
   4  24  19       36.91       -3.60     36.74 o 
   5  24  19     2365.41     2345.78     46.39 o 
   6  24  19       35.16       46.50     47.43 o 
   7  24  19     2566.23     2510.64     61.54 o 
   8  24  19      279.91      286.29     54.19 o 
   9  24  19     2327.35     2364.62     58.90 o 
  10  24  19      144.60       84.71     75.64 o 
  11  24  19     1959.84     2005.20     61.42 o 
  12  24  19       35.39      163.00     60.13 o 
  13  24  19     1377.39     1262.48     76.84 o 
   1  25  19      146.06      369.50     58.96 o 
   2  25  19    15200.83    15924.57    142.59 o 
   3  25  19        4.21      -74.35     49.57 o 
   4  25  19       26.39      -16.64     53.39 o 
   5  25  19       57.75      127.95     47.77 o 
   6  25  19    14585.75    15465.73    169.30 o 
   7  25  19       47.13       85.51     51.31 o 
   8  25  19        1.07      -80.56     53.71 o 
   9  25  19        6.88      168.71     56.35 o 
  10  25  19    10143.49    10354.82    135.83 o 
  11  25  19       52.62       48.12     58.51 o 
   1  26  19     5441.92     5615.23     81.49 o 
   2  26  19        6.27      -70.18     46.78 o 
   3  26  19     5127.03     5398.10     71.63 o 
   4  26  19       35.29       56.17     59.28 o 
   5  26  19     4146.97     4485.52     72.83 o 
   6  26  19      121.56      204.44     63.38 o 
   7  26  19     4059.79     4372.98     95.98 o 
   8  26  19       35.61       94.76     56.92 o 
   9  26  19     2395.00     2271.86     84.72 o 
   1  27  19        1.38      -28.01     52.37 o 
   2  27  19        8.80      -27.07     50.50 o 
   3  27  19      133.44      222.82     58.41 o 
   4  27  19       73.87      -45.10     57.89 o 
   5  27  19      482.19      558.69     60.14 o 
   6  27  19        9.24      -61.00    183.94 o 
   0   0  20    72304.88    70415.69   1224.66 o 
   0   1  20      645.77      443.27     37.12 o 
   1   1  20    20607.47    19890.00    178.71 o 
   0   2  20      956.62      939.70     24.00 o 
   1   2  20     3496.56     3962.69     29.76 o 
   2   2  20     1905.70     1849.04     24.44 o 
   0   3  20     1521.82     1324.49     22.72 o 
   1   3  20     7057.19     7278.02     48.27 o 
   2   3  20      382.95      412.70     13.09 o 
   3   3  20     6683.36     7129.04     65.60 o 
   0   4  20    93648.68    90408.62    724.96 o 
   1   4  20     4458.73     4306.83     31.29 o 
   2   4  20     1004.69      985.20     14.21 o 
   3   4  20         .47       69.16     11.11 o 
   4   4  20    54236.36    52165.98    429.37 o 
   0   5  20     2088.49     2283.88     29.51 o 
   1   5  20    38923.82    37138.12    213.44 o 
   2   5  20       33.68       70.63     15.99 o 
   3   5  20    17903.47    17592.83    108.12 o 
   4   5  20     1201.47      750.55     19.40 o 
   5   5  20    13562.07    12710.62    115.29 o 
   0   6  20      840.08      919.29     24.13 o 
   1   6  20       71.83       76.10     11.01 o 
   2   6  20     1177.35     1194.57     17.19 o 
   3   6  20      502.50      395.29     11.03 o 
   4   6  20     1325.76     1242.25     14.85 o 
   5   6  20      645.31      867.49     17.18 o 
   6   6  20       42.29      -29.51     19.67 o 
   0   7  20      693.77      805.14     20.72 o 
   1   7  20    17609.07    17048.77    105.01 o 
   2   7  20      279.59      329.62     16.11 o 
   3   7  20    10145.32     9996.82     65.62 o 
   4   7  20     1920.74     1862.00     20.59 o 
   5   7  20    13539.08    12916.71     83.85 o 
   6   7  20       60.48       41.07     13.20 o 
   7   7  20     9771.58     9756.82     95.47 o 
   0   8  20    72271.35    70939.61    592.43 o 
   1   8  20       44.31       21.79     17.94 o 
   2   8  20      220.48      221.03     14.88 o 
   3   8  20        6.78        1.36     16.22 o 
   4   8  20    45927.12    45361.71    278.40 o 
   5   8  20      723.21      760.65     19.02 o 
   6   8  20       29.51        1.07     16.80 o 
   7   8  20      165.05      153.19     21.59 o 
   8   8  20    43748.79    43415.23    429.19 o 
   0   9  20     1296.50     1598.07     32.55 o 
   1   9  20    18205.35    17723.52    111.68 o 
   2   9  20      474.33      596.69     17.07 o 
   3   9  20    11535.75    11308.77     73.85 o 
   4   9  20      713.12      523.48     25.55 o 
   5   9  20     9896.57     9616.37     67.46 o 
   6   9  20      378.62      188.70     16.56 o 
   7   9  20     6160.93     5930.66     47.16 o 
   8   9  20       80.71      -23.93     25.10 o 
   9   9  20    18418.36    18048.11    186.00 o 
   0  10  20      266.94      228.16     24.20 o 
   1  10  20       12.81      -23.56     15.71 o 
   2  10  20     1169.78     1069.10     16.17 o 
   3  10  20        4.21      -21.75     14.50 o 
   4  10  20      628.52      605.86     19.53 o 
   5  10  20       75.21       -4.23     12.94 o 
   6  10  20     1692.60     1590.70     23.41 o 
   7  10  20     1405.54     1569.28     20.65 o 
   8  10  20      104.08       43.94     22.17 o 
   9  10  20        2.04      -35.56     23.71 o 
  10  10  20     7644.14     7586.63     86.79 o 
   0  11  20      293.20      489.61     25.04 o 
   1  11  20     3745.53     3755.87     30.30 o 
   2  11  20      794.26      591.66     17.82 o 
   3  11  20     3645.25     3528.59     29.39 o 
   4  11  20       45.11        9.13     14.85 o 
   5  11  20     9743.00     9777.72     71.48 o 
   6  11  20         .01       -1.33     17.77 o 
   7  11  20    13965.52    13625.62     98.91 o 
   8  11  20       33.43      -37.74     25.16 o 
   9  11  20     3419.76     3219.49     32.09 o 
  10  11  20         .18      -32.23     21.49 o 
  11  11  20    13288.44    13079.79    136.07 o 
   0  12  20    29189.51    28700.75    261.52 o 
   1  12  20       35.07      -15.96     17.80 o 
   2  12  20       11.84      -23.82     15.88 o 
   3  12  20     1023.84     1051.19     18.78 o 
   4  12  20    35051.48    34914.38    231.36 o 
   5  12  20      219.35      211.99     21.66 o 
   6  12  20       89.71        5.41     18.97 o 
   7  12  20       49.66      -10.61     21.09 o 
   8  12  20    26318.61    26204.39    187.56 o 
   9  12  20      177.57       82.56     22.92 o 
  10  12  20      847.51      775.90     20.96 o 
  11  12  20       14.18      -29.32     19.55 o 
  12  12  20    14691.94    14746.39    160.73 o 
   0  13  20       32.51      -50.01     33.34 o 
   1  13  20     9858.14     9834.14     71.09 o 
   2  13  20       11.50      -29.63     19.75 o 
   3  13  20     6937.87     6702.93     51.46 o 
   4  13  20      341.29      209.01     20.28 o 
   5  13  20     3422.86     3317.68     34.19 o 
   6  13  20       13.11      -34.66     23.10 o 
   7  13  20     2958.39     2913.63     32.87 o 
   8  13  20      112.34      -34.61     23.07 o 
   9  13  20     4212.65     4189.26     40.84 o 
  10  13  20       14.18      -13.56     24.13 o 
  11  13  20     2921.29     2921.32     35.05 o 
  12  13  20       44.31       12.13     21.18 o 
  13  13  20      413.87      387.51     46.10 o 
   0  14  20      293.91      139.70     37.91 o 
   1  14  20      549.39      588.40     25.80 o 
   2  14  20      479.85      401.99     23.11 o 
   3  14  20        2.23      -28.11     18.74 o 
   4  14  20      510.22      480.93     18.66 o 
   5  14  20       63.19      -27.62     22.81 o 
   6  14  20      707.36      620.38     33.44 o 
   7  14  20        5.55      -33.61     22.41 o 
   8  14  20      606.01      655.35     22.74 o 
   9  14  20     1288.01     1412.87     25.05 o 
  10  14  20     3803.35     3874.06     39.83 o 
  11  14  20         .47       -6.34     23.37 o 
  12  14  20     1142.01     1034.52     23.32 o 
  13  14  20        3.52      -43.55     29.04 o 
  14  14  20     1989.14     2004.56     48.24 o 
   0  15  20      123.36       28.81     30.21 o 
   1  15  20     4839.78     4764.54     42.44 o 
   2  15  20       63.87       76.21     18.50 o 
   3  15  20     6098.64     6064.21     51.59 o 
   4  15  20       83.81       51.57     21.31 o 
   5  15  20     5379.52     5360.84     50.21 o 
   6  15  20      112.84       76.63     24.65 o 
   7  15  20    10384.32    10244.03     86.71 o 
   8  15  20        6.48      -36.54     24.36 o 
   9  15  20      553.91      488.64     29.21 o 
  10  15  20      523.34      468.58     34.09 o 
  11  15  20    10838.11    11035.73     92.81 o 
  12  15  20         .23       -6.97     25.43 o 
  13  15  20     1446.72     1425.46     37.19 o 
  14  15  20       60.75       76.87     27.70 o 
  15  15  20    14614.16    15116.31    168.78 o 
   0  16  20    17076.70    16922.75    177.91 o 
   1  16  20       37.89        -.68     23.54 o 
   2  16  20      253.00      105.44     21.02 o 
   3  16  20       57.81      -15.60     21.91 o 
   4  16  20    21002.65    21034.36    154.03 o 
   5  16  20      223.17      181.48     24.39 o 
   6  16  20      298.86      166.29     23.25 o 
   7  16  20      140.17       99.43     33.18 o 
   8  16  20    15108.39    15514.00    127.66 o 
   9  16  20       14.21      -30.35     33.04 o 
  10  16  20      703.61      671.40     32.32 o 
  11  16  20      313.73      256.02     28.18 o 
  12  16  20    13486.92    13985.11    117.44 o 
  13  16  20      140.21      107.76     35.27 o 
  14  16  20     2422.04     2347.62     42.90 o 
  15  16  20      269.23      171.71     40.11 o 
  16  16  20     6183.34     6465.69     95.28 o 
   0  17  20      272.95      216.44     36.69 o 
   1  17  20     4240.76     4133.00     41.80 o 
   2  17  20      197.45      132.00     30.90 o 
   3  17  20     5722.57     5706.52     50.89 o 
   4  17  20      914.19      747.76     25.99 o 
   5  17  20     1670.43     1508.28     32.87 o 
   6  17  20       18.52       17.96     28.99 o 
   7  17  20     3272.79     3316.85     45.26 o 
   8  17  20       67.90      -37.96     36.08 o 
   9  17  20     2549.69     2479.76     35.95 o 
  10  17  20      143.25      142.59     31.00 o 
  11  17  20     2066.38     2004.85     42.86 o 
  12  17  20      174.60      171.08     36.52 o 
  13  17  20      508.71      114.03     60.10 o 
  14  17  20         .08      100.00     36.53 o 
  15  17  20      341.20      229.92     34.79 o 
  16  17  20       42.29      -69.89     46.60 o 
  17  17  20      229.78       19.21     63.94 o 
   0  18  20      308.97      301.12     43.37 o 
   1  18  20        4.93      -34.98     23.32 o 
   2  18  20      350.61      244.03     30.81 o 
   3  18  20      399.59      253.91     30.70 o 
   4  18  20       21.79      -30.85     20.57 o 
   5  18  20      838.55      926.39     33.38 o 
   6  18  20     1284.18     1238.66     35.66 o 
   7  18  20       45.25       54.05     35.13 o 
   8  18  20       25.53      -57.01     38.01 o 
   9  18  20      463.91      419.90     34.29 o 
  10  18  20     3329.07     3260.05     43.00 o 
  11  18  20      570.43      748.26     40.54 o 
  12  18  20      405.10      236.65     37.28 o 
  13  18  20       30.62      -27.85     34.92 o 
  14  18  20     1845.81     1792.01     39.97 o 
  15  18  20      321.91      397.07     42.30 o 
  16  18  20     2274.12     2220.25     52.33 o 
  17  18  20      148.22      146.99     56.74 o 
  18  18  20     5003.30     5439.53    120.94 o 
   0  19  20      614.38      660.42     44.88 o 
   1  19  20     1257.84     1273.01     27.49 o 
   2  19  20         .75      -23.71     34.66 o 
   3  19  20     6217.42     6431.90     58.89 o 
   4  19  20       75.50      114.49     34.60 o 
   5  19  20      715.71      632.40     31.40 o 
   6  19  20        8.38      -41.72     28.77 o 
   7  19  20    11087.87    11275.70    103.45 o 
   8  19  20       93.53       59.35     34.66 o 
   9  19  20       25.49      -40.58     27.05 o 
  10  19  20        5.92      -23.37     31.18 o 
  11  19  20    12989.86    13414.45    125.12 o 
  12  19  20         .71      -23.68     43.61 o 
  13  19  20       89.19       -6.97     40.06 o 
  14  19  20       88.09       -1.66     40.29 o 
  15  19  20    11610.51    11875.30    117.58 o 
  16  19  20       34.92       53.75     50.94 o 
  17  19  20       90.70      113.71     62.87 o 
  18  19  20       73.34       79.40     60.06 o 
  19  19  20     9025.74     8765.99    261.52 o 
   0  20  20     6287.07     6250.17     85.11 o 
   1  20  20        1.55      -40.36     26.91 o 
   2  20  20        2.72      -41.19     27.46 o 
   3  20  20      909.04     1091.48     37.43 o 
   4  20  20    10526.53    10965.21     97.57 o 
   5  20  20      247.05      151.01     42.54 o 
   6  20  20     1720.55     1591.90     35.44 o 
   7  20  20        7.18      -46.47     40.55 o 
   8  20  20     6629.66     6938.29     74.29 o 
   9  20  20       25.90        2.30     37.77 o 
  10  20  20     1706.55     1605.46     57.59 o 
  11  20  20      133.02      156.72     35.63 o 
  12  20  20     7778.92     7975.02     89.92 o 
  13  20  20      137.92      179.75     51.06 o 
  14  20  20     2128.82     2210.31     71.77 o 
  15  20  20       76.93       48.67     48.25 o 
  16  20  20     4621.65     4644.61     79.39 o 
  17  20  20      116.19      128.39     58.91 o 
  18  20  20     1709.76     1695.09     74.18 o 
   0  21  20       45.66      -67.22     44.81 o 
   1  21  20      762.01      756.94     33.47 o 
   2  21  20        1.98      -45.69     31.88 o 
   3  21  20      463.67      225.22     29.69 o 
   4  21  20        5.00      -55.28     36.86 o 
   5  21  20      885.98      891.32     45.80 o 
   6  21  20       22.14       69.44     38.12 o 
   7  21  20      385.03      403.72     39.99 o 
   8  21  20       15.90      -48.70     32.46 o 
   9  21  20      200.72       50.16     38.37 o 
  10  21  20        6.25       46.05     41.06 o 
  11  21  20      569.04      583.51     54.03 o 
  12  21  20        5.86      -63.09     42.06 o 
  13  21  20      212.17      198.40     49.16 o 
  14  21  20       49.49       92.48     54.62 o 
  15  21  20     1251.02     1271.74     66.26 o 
  16  21  20        5.81       44.90     62.49 o 
  17  21  20      123.21       82.25     70.02 o 
   0  22  20       76.90      -61.96     41.31 o 
   1  22  20      202.19      209.14     48.63 o 
   2  22  20      127.88       69.65     46.33 o 
   3  22  20        2.15      -69.07     46.05 o 
   4  22  20      335.01      136.98     41.68 o 
   5  22  20       17.89       34.28     39.15 o 
   6  22  20      127.60       54.28     33.68 o 
   7  22  20      100.77      146.78     33.85 o 
   8  22  20     1755.73     1689.87     41.49 o 
   9  22  20      611.54      750.00     42.13 o 
  10  22  20     1056.61     1086.80     46.45 o 
  11  22  20         .61       -5.44     46.82 o 
  12  22  20     1259.24     1282.94     55.94 o 
  13  22  20         .23       78.32     59.32 o 
  14  22  20      312.16      176.94     62.11 o 
  15  22  20      191.65      150.00     59.44 o 
   0  23  20      228.42      108.55     59.06 o 
   1  23  20     1876.28     1788.50     39.76 o 
   2  23  20       13.46        8.17     36.54 o 
   3  23  20     5064.29     5387.15     63.84 o 
   4  23  20        5.17      -33.82     39.60 o 
   5  23  20     1039.42     1033.34     47.47 o 
   6  23  20       33.14       10.30     49.58 o 
   7  23  20     4879.03     4702.59     66.39 o 
   8  23  20      190.48      192.48     44.63 o 
   9  23  20      163.76      -75.04     50.02 o 
  10  23  20      113.40       72.29     59.66 o 
  11  23  20     9127.64     9434.67    112.58 o 
  12  23  20        5.19        -.99     54.98 o 
  13  23  20       39.33       77.05     57.56 o 
  14  23  20       21.65       -1.68     68.17 o 
   0  24  20     3583.37     3689.81     70.94 o 
   1  24  20        7.51       35.09     45.68 o 
   2  24  20        1.21      -57.92     38.62 o 
   3  24  20        1.63      -63.61     42.41 o 
   4  24  20     4969.11     5012.39     66.86 o 
   5  24  20       27.59       17.39     45.73 o 
   6  24  20      812.80      710.87     63.41 o 
   7  24  20        1.68      -42.53     47.76 o 
   8  24  20     1696.26     1617.95     58.40 o 
   9  24  20      281.48      365.92     59.96 o 
  10  24  20     1715.55     1760.32     62.49 o 
  11  24  20         .10      -75.48     57.68 o 
  12  24  20     3515.44     3456.67    108.12 o 
   0  25  20       92.96     -112.39     74.93 o 
   1  25  20        1.16      -41.67     47.08 o 
   2  25  20       34.98      135.41     57.19 o 
   3  25  20       32.47      -77.11     51.41 o 
   4  25  20      101.74      -16.13     52.37 o 
   5  25  20       72.76      -60.24     48.96 o 
   6  25  20      195.51      286.53     52.15 o 
   7  25  20      106.50      237.44     56.60 o 
   8  25  20       33.41       10.14     58.38 o 
   9  25  20      150.93       40.58     65.70 o 
  10  25  20      112.84      138.94     69.56 o 
   0  26  20     1581.72     1440.42     90.34 o 
   1  26  20      251.00      294.07     53.44 o 
   2  26  20       19.86      -70.59     47.06 o 
   3  26  20       56.32      -27.60     51.47 o 
   4  26  20     1192.61      924.76     57.21 o 
   5  26  20       81.74      112.80     54.57 o 
   6  26  20       75.19      -28.74     58.77 o 
   7  26  20       34.77       45.92     59.78 o 
   0  27  20      286.69      208.94     70.99 o 
   1  27  20      678.80      640.03     59.49 o 
   2  27  20         .02     -223.19    150.99 o 
   3  27  20     2299.12     2068.73    198.88 o 
   1   2  21     3875.93     4043.58     31.18 o 
   1   3  21         .02      -25.14     16.76 o 
   2   3  21      360.18      391.72     11.59 o 
   1   4  21     4202.61     3637.84     28.86 o 
   2   4  21       92.85       45.22     14.98 o 
   3   4  21      104.78      -15.83     16.37 o 
   1   5  21     1637.40     1513.75     21.98 o 
   2   5  21    24488.35    24875.76    147.90 o 
   3   5  21      172.47      131.47     16.57 o 
   4   5  21     1412.83     1135.61     15.05 o 
   1   6  21    26922.47    26676.82    164.50 o 
   2   6  21       73.61       87.07     19.17 o 
   3   6  21      387.57      341.34     18.58 o 
   4   6  21        7.67      -21.87     14.58 o 
   5   6  21     7662.05     7918.80     55.49 o 
   1   7  21        1.06      -20.97     13.98 o 
   2   7  21      909.36     1087.39     16.80 o 
   3   7  21      487.45      346.20     22.81 o 
   4   7  21     4953.36     4353.84     33.57 o 
   5   7  21      851.70      734.79     17.30 o 
   6   7  21      957.86      896.54     17.07 o 
   1   8  21     8858.25     8860.80     59.59 o 
   2   8  21      205.02       95.83     13.14 o 
   3   8  21     9075.45     9198.70     61.61 o 
   4   8  21       29.22      -26.63     17.75 o 
   5   8  21      388.62      253.50     18.34 o 
   6   8  21      145.09       74.30     17.75 o 
   7   8  21     4710.63     4595.08     37.24 o 
   1   9  21       78.67       10.68     13.14 o 
   2   9  21    32699.67    31633.27    196.54 o 
   3   9  21      799.88      674.05     20.53 o 
   4   9  21      657.27      638.88     16.94 o 
   5   9  21       32.70      -29.86     19.91 o 
   6   9  21    23879.69    23548.35    158.51 o 
   7   9  21      379.71      334.29     24.87 o 
   8   9  21     1493.04     1405.74     25.12 o 
   1  10  21     8601.99     8678.62     59.39 o 
   2  10  21     1607.19     1777.82     19.99 o 
   3  10  21      550.07      661.03     15.99 o 
   4  10  21        1.23      -26.26     17.51 o 
   5  10  21    13147.38    12941.54     88.82 o 
   6  10  21      123.24      -21.27     17.60 o 
   7  10  21     5120.85     5452.80     46.13 o 
   8  10  21         .23      -30.48     20.32 o 
   9  10  21    20136.19    19478.38    139.94 o 
   1  11  21      315.47      251.50     18.55 o 
   2  11  21       22.47      -17.46     11.64 o 
   3  11  21      227.88      218.76     19.23 o 
   4  11  21     3054.68     3005.35     28.44 o 
   5  11  21      137.83       70.12     20.44 o 
   6  11  21      349.99      179.18     20.40 o 
   7  11  21      270.66      106.89     16.84 o 
   8  11  21     3341.51     3635.14     36.01 o 
   9  11  21       20.15      -34.75     23.17 o 
  10  11  21      558.35      477.71     24.88 o 
   1  12  21     3338.95     2927.34     26.60 o 
   2  12  21       22.19      -25.51     17.01 o 
   3  12  21     3754.50     3446.89     30.92 o 
   4  12  21     1267.50     1241.20     22.52 o 
   5  12  21     2311.00     1969.91     27.84 o 
   6  12  21      196.80      105.75     21.67 o 
   7  12  21     5450.94     4884.00     45.54 o 
   8  12  21      374.64      530.82     47.35 o 
   9  12  21     1911.67     2015.02     32.36 o 
  10  12  21      236.26       72.93     19.88 o 
  11  12  21     2655.40     2631.24     32.59 o 
   1  13  21       93.41       41.29     20.80 o 
   2  13  21    23842.12    24083.99    164.95 o 
   3  13  21      604.73      546.61     25.03 o 
   4  13  21        5.30      -34.52     23.02 o 
   5  13  21      280.33      164.89     23.61 o 
   6  13  21    24998.33    25545.61    188.78 o 
   7  13  21        4.78      -12.60     20.41 o 
   8  13  21      186.65       30.60     25.92 o 
   9  13  21        1.71      -37.19     24.79 o 
  10  13  21    11996.90    11528.78     91.90 o 
  11  13  21      268.42      191.24     27.13 o 
  12  13  21      420.52      270.36     23.69 o 
   1  14  21     8912.99     8414.77     63.66 o 
   2  14  21        7.88      -37.41     24.94 o 
   3  14  21     5415.60     5138.31     45.61 o 
   4  14  21       87.01       28.99     24.93 o 
   5  14  21     8212.03     7951.82     66.90 o 
   6  14  21      116.25       95.81     26.96 o 
   7  14  21     4828.73     4517.65     45.10 o 
   8  14  21      410.26      408.31     30.56 o 
   9  14  21    10987.52    11152.14     93.61 o 
  10  14  21       92.55      -31.32     20.88 o 
  11  14  21     2229.84     2117.58     33.39 o 
  12  14  21       49.16       42.08     27.53 o 
  13  14  21     8920.24     9281.97     78.12 o 
   1  15  21      319.98      277.77     24.01 o 
   2  15  21      647.18      780.54     25.77 o 
   3  15  21      169.60      197.64     23.84 o 
   4  15  21     2151.23     1993.55     31.09 o 
   5  15  21        9.37      -28.24     18.82 o 
   6  15  21      462.74      462.81     28.71 o 
   7  15  21      105.44       66.89     25.84 o 
   8  15  21     2653.25     2433.77     33.54 o 
   9  15  21        9.76      -36.37     24.25 o 
  10  15  21     2283.35     2609.22     38.94 o 
  11  15  21      201.44      168.32     25.98 o 
  12  15  21     2284.27     2098.00     35.34 o 
  13  15  21       47.93      -10.96     30.52 o 
  14  15  21     1406.64     1390.59     40.29 o 
   1  16  21     6368.43     6407.91     54.27 o 
   2  16  21       83.17      -35.62     23.75 o 
   3  16  21     8098.84     8299.24     68.51 o 
   4  16  21        4.76       12.09     23.91 o 
   5  16  21     2291.39     1952.91     37.55 o 
   6  16  21       32.40      -31.74     31.36 o 
   7  16  21     4902.04     4865.15     51.41 o 
   8  16  21      184.05      184.98     25.69 o 
   9  16  21      590.32      602.38     31.56 o 
  10  16  21       17.62      -45.89     30.59 o 
  11  16  21     3919.07     4227.02     48.87 o 
  12  16  21      133.28      182.88     40.72 o 
  13  16  21      532.05      431.38     33.54 o 
  14  16  21       88.01      -48.91     32.60 o 
  15  16  21     2836.81     2942.30     46.60 o 
   1  17  21        9.22      134.45     31.11 o 
   2  17  21    34620.05    34841.49    251.97 o 
   3  17  21      727.78      834.17     29.04 o 
   4  17  21      148.35      195.47     29.21 o 
   5  17  21       82.57      132.54     30.42 o 
   6  17  21    24480.50    24996.54    198.48 o 
   7  17  21       71.73       70.49     29.74 o 
   8  17  21      290.85      223.79     34.82 o 
   9  17  21       41.82      -16.95     25.55 o 
  10  17  21    15769.64    15805.38    135.77 o 
  11  17  21       22.14      -48.07     32.05 o 
  12  17  21        7.38      -41.40     29.98 o 
  13  17  21      165.78      147.69     51.05 o 
  14  17  21    11809.17    12522.89    110.86 o 
  15  17  21        2.19      -57.26     38.18 o 
  16  17  21      536.62      324.78     43.92 o 
   1  18  21     7712.15     8144.60     69.44 o 
   2  18  21      129.82       -1.83     24.65 o 
   3  18  21     5158.98     5413.92     52.34 o 
   4  18  21       58.72       40.51     30.26 o 
   5  18  21     9179.76     9460.62     83.39 o 
   6  18  21      655.20      647.15     38.76 o 
   7  18  21     5461.82     5778.09     61.59 o 
   8  18  21      179.77      197.32     33.36 o 
   9  18  21     9324.70     9713.99     91.78 o 
  10  18  21      715.11      753.45     54.58 o 
  11  18  21     4389.10     4829.87     58.92 o 
  12  18  21       56.19      -39.06     36.30 o 
  13  18  21     5095.18     4860.20     61.64 o 
  14  18  21       68.23      -13.47     35.25 o 
  15  18  21     1569.05     1457.27     50.33 o 
  16  18  21       44.03       82.46     47.06 o 
  17  18  21     4676.62     4843.65     85.55 o 
   1  19  21      371.87      354.53     31.97 o 
   2  19  21      429.43      440.10     25.34 o 
   3  19  21        3.94      -45.87     30.58 o 
   4  19  21      640.47      616.37     28.54 o 
   5  19  21       56.92       56.31     34.62 o 
   6  19  21       33.24      -25.65     33.13 o 
   7  19  21      112.35       81.78     31.65 o 
   8  19  21      472.59      440.26     44.81 o 
   9  19  21        1.49      -66.16     44.11 o 
  10  19  21       72.72      -41.47     42.84 o 
  11  19  21       14.63      -20.22     42.16 o 
  12  19  21     1110.23     1145.16     41.45 o 
  13  19  21       33.10      -64.31     47.83 o 
  14  19  21       86.67       74.85     43.92 o 
  15  19  21       11.84       56.38     42.02 o 
  16  19  21      626.23      651.11     62.82 o 
  17  19  21      256.67      235.10     81.00 o 
  18  19  21      178.78      119.91     69.65 o 
   1  20  21     7064.21     7248.49     68.82 o 
   2  20  21      237.77      167.82     35.01 o 
   3  20  21     4742.73     4765.01     53.06 o 
   4  20  21      235.47      249.90     35.24 o 
   5  20  21     4123.07     4086.11     50.89 o 
   6  20  21      109.06       83.41     37.24 o 
   7  20  21     5213.88     5176.38     61.87 o 
   8  20  21       10.10       18.35     38.06 o 
   9  20  21     2861.40     3053.85     51.15 o 
  10  20  21      108.47       50.20     47.21 o 
  11  20  21     5301.91     5614.78     70.80 o 
  12  20  21       71.06      145.39     42.41 o 
  13  20  21      992.66     1060.49     48.49 o 
  14  20  21       42.26      -59.39     46.19 o 
  15  20  21     2289.67     2178.84     65.12 o 
  16  20  21       48.78      153.31     64.85 o 
  17  20  21      656.70      758.48     73.80 o 
   1  21  21      106.05      180.21     34.37 o 
   2  21  21    16898.54    17382.13    146.81 o 
   3  21  21       73.43       75.28     31.63 o 
   4  21  21      121.34      109.73     31.06 o 
   5  21  21       57.10       16.95     45.86 o 
   6  21  21    12704.54    13396.79    127.16 o 
   7  21  21       13.38        3.04     39.83 o 
   8  21  21       66.15       63.96     46.00 o 
   9  21  21        7.25       62.10     35.99 o 
  10  21  21     9366.11     9292.28    104.58 o 
  11  21  21        4.63      -26.58     44.62 o 
  12  21  21       72.20       48.52     47.84 o 
  13  21  21       56.16       43.79     56.28 o 
  14  21  21     6302.95     6347.92     86.85 o 
  15  21  21       21.49      -84.66     56.44 o 
  16  21  21       21.69     -102.59     68.39 o 
   1  22  21     6702.08     6903.62     72.68 o 
   2  22  21       27.48      -16.70     34.66 o 
   3  22  21     5563.49     5729.07     64.27 o 
   4  22  21      148.98      106.14     40.20 o 
   5  22  21     3996.61     3987.61     56.10 o 
   6  22  21       88.09       36.63     36.81 o 
   7  22  21     3888.09     3811.25     60.43 o 
   8  22  21        2.31      -62.32     41.55 o 
   9  22  21     2686.51     2683.61     60.74 o 
  10  22  21      367.13      366.42     53.95 o 
  11  22  21     2112.21     2071.43     64.59 o 
  12  22  21         .56      -87.58     58.39 o 
  13  22  21     2550.58     2378.59     72.65 o 
  14  22  21       97.24      135.60     69.18 o 
   1  23  21         .82        1.50     38.71 o 
   2  23  21      857.85      947.56     38.36 o 
   3  23  21        8.90        -.19     40.71 o 
   4  23  21      112.55      -14.63     36.94 o 
   5  23  21        4.90      150.88     43.36 o 
   6  23  21       75.09       99.25     42.66 o 
   7  23  21       12.67       31.21     42.25 o 
   8  23  21       80.07      -32.24     49.75 o 
   9  23  21      123.83      142.26     58.26 o 
  10  23  21       56.93      -83.07     55.38 o 
  11  23  21       83.16      110.91     61.64 o 
  12  23  21       23.67      -82.37     64.32 o 
  13  23  21       34.90      104.80     73.08 o 
   1  24  21     4458.19     4740.73     70.72 o 
   2  24  21        5.28      -76.29     50.86 o 
   3  24  21     2821.60     2777.61     55.39 o 
   4  24  21        9.18      -31.87     44.30 o 
   5  24  21     1852.58     1841.88     52.11 o 
   6  24  21       21.75      106.95     46.65 o 
   7  24  21     2575.07     2650.97     64.50 o 
   8  24  21       21.26       47.32     56.16 o 
   9  24  21     2129.67     2161.25     72.71 o 
  10  24  21       75.96      111.01     62.42 o 
  11  24  21      877.79      718.68     74.50 o 
   1  25  21       17.67      102.08     51.87 o 
   2  25  21    15228.81    15566.45    148.85 o 
   3  25  21       30.88      -29.81     53.65 o 
   4  25  21         .74      -28.68     53.20 o 
   5  25  21        9.66      -77.38     51.59 o 
   6  25  21     7567.13     7327.23    104.08 o 
   7  25  21       60.34        4.83     60.86 o 
   8  25  21       44.02      -42.28     67.81 o 
   9  25  21        5.70       83.96    300.28 o 
   1  26  21     4088.99     4068.62     66.35 o 
   2  26  21       29.87       25.29     59.10 o 
   3  26  21     3059.22     3192.71     80.45 o 
   4  26  21        1.02      -38.92     57.68 o 
   5  26  21     1991.99     1699.40     78.55 o 
   0   0  22    36268.15    33417.51    592.68 o 
   0   1  22      100.23       -7.34     22.22 o 
   1   1  22    18916.14    20091.97    186.06 o 
   0   2  22      136.14       40.88     22.05 o 
   1   2  22       68.20      102.67     15.55 o 
   2   2  22     2468.75     2155.30     31.02 o 
   0   3  22      939.47      960.04     29.02 o 
   1   3  22    10929.38    10561.18     69.65 o 
   2   3  22       56.06       70.23     14.85 o 
   3   3  22    14813.29    13778.20    125.22 o 
   0   4  22    83865.00    81329.92    692.36 o 
   1   4  22     1263.76     1393.53     29.61 o 
   2   4  22       12.04       55.92     13.76 o 
   3   4  22         .23       29.16     12.29 o 
   4   4  22    45520.86    45143.15    388.55 o 
   0   5  22      604.88      956.55     31.29 o 
   1   5  22    17514.49    17447.98    113.80 o 
   2   5  22       93.14       61.78     18.10 o 
   3   5  22     7581.31     6974.61     48.46 o 
   4   5  22     1025.28     1092.85     19.66 o 
   5   5  22    10351.36     9307.92     91.92 o 
   0   6  22     1442.44     1401.88     26.24 o 
   1   6  22         .33      -25.01     16.67 o 
   2   6  22     1624.48     1422.76     17.52 o 
   3   6  22      217.55      277.20     13.56 o 
   4   6  22      159.79       58.99     14.64 o 
   5   6  22      247.50       98.01     16.56 o 
   6   6  22      371.99      511.00     22.80 o 
   0   7  22      837.47      874.48     46.68 o 
   1   7  22    21706.22    21084.66    139.44 o 
   2   7  22      228.04      198.00     20.70 o 
   3   7  22    19781.48    19653.46    123.48 o 
   4   7  22      817.98      914.01     20.98 o 
   5   7  22     6012.78     6117.18     46.30 o 
   6   7  22      270.10      251.50     22.33 o 
   7   7  22    12319.33    11678.58    118.66 o 
   0   8  22    62102.35    60327.92    550.74 o 
   1   8  22        1.55       19.04     29.61 o 
   2   8  22      638.43      669.04     17.50 o 
   3   8  22       52.63       -4.26     16.65 o 
   4   8  22    35349.96    34436.89    223.01 o 
   5   8  22      111.38       90.33     16.13 o 
   6   8  22      274.52      299.10     19.75 o 
   7   8  22      106.27       37.40     21.53 o 
   8   8  22    40541.91    39452.98    382.64 o 
   0   9  22       67.14       54.52     29.15 o 
   1   9  22     8046.91     8601.35     59.99 o 
   2   9  22       95.25       45.10     21.26 o 
   3   9  22     8135.62     7778.70     56.39 o 
   4   9  22     1372.55     1428.28     19.94 o 
   5   9  22     9492.59     9333.21     66.67 o 
   6   9  22      137.69       63.37     18.95 o 
   7   9  22     7576.87     7717.76     59.21 o 
   8   9  22       33.52      -29.21     19.48 o 
   9   9  22    11852.21    11402.90    126.95 o 
   0  10  22      161.41      104.20     31.18 o 
   1  10  22      348.28      129.89     18.71 o 
   2  10  22     1020.43      815.75     25.56 o 
   3  10  22         .01      -22.07     14.71 o 
   4  10  22       64.71       49.24     18.41 o 
   5  10  22      193.16       92.51     21.54 o 
   6  10  22     1934.44     1833.89     24.71 o 
   7  10  22       24.62      -38.05     25.36 o 
   8  10  22      235.47      218.40     22.49 o 
   9  10  22       41.57      -26.99     18.00 o 
  10  10  22     5047.06     4821.29     61.77 o 
   0  11  22      943.87     1083.58     30.36 o 
   1  11  22     4830.17     4837.56     37.89 o 
   2  11  22      665.61      618.42     16.81 o 
   3  11  22    14181.76    14228.98    101.04 o 
   4  11  22      459.67      616.10     33.77 o 
   5  11  22     7743.20     7933.74     60.87 o 
   6  11  22      349.49      383.99     26.00 o 
   7  11  22    22903.41    23073.32    164.47 o 
   8  11  22        7.75      -31.01     20.67 o 
   9  11  22     3425.26     3323.91     39.94 o 
  10  11  22       70.25       49.81     29.16 o 
  11  11  22    21830.74    22406.22    236.31 o 
   0  12  22    30912.33    30779.56    275.00 o 
   1  12  22      201.49      252.72     23.17 o 
   2  12  22        4.10        9.98     22.17 o 
   3  12  22       33.22      -32.37     21.58 o 
   4  12  22    34683.96    35206.46    249.58 o 
   5  12  22       25.65       -5.27     31.82 o 
   6  12  22     1292.15     1163.27     25.51 o 
   7  12  22         .47      -37.05     24.70 o 
   8  12  22    28669.11    28765.59    214.67 o 
   9  12  22        4.50      -38.50     25.67 o 
  10  12  22     1291.90     1281.54     26.66 o 
  11  12  22        2.14      -40.88     27.26 o 
  12  12  22    18723.32    19187.94    225.87 o 
   0  13  22       56.31      -57.34     38.23 o 
   1  13  22     4381.29     4541.86     39.65 o 
   2  13  22      746.18      699.42     27.88 o 
   3  13  22      970.88      755.22     25.37 o 
   4  13  22       32.89      -37.66     25.11 o 
   5  13  22     3414.63     3118.47     38.59 o 
   6  13  22      206.11      124.54     20.59 o 
   7  13  22     1588.60     1612.38     28.91 o 
   8  13  22        5.45      -37.63     25.09 o 
   9  13  22     3593.40     3528.14     38.49 o 
  10  13  22       80.64       44.11     24.92 o 
  11  13  22      948.88      909.04     31.55 o 
  12  13  22        1.05      -49.43     32.95 o 
  13  13  22     2852.80     3017.64     83.90 o 
   0  14  22       14.66      -23.15     37.66 o 
   1  14  22     1141.10     1118.04     25.43 o 
   2  14  22      563.54      381.54     27.56 o 
   3  14  22      481.38      531.13     23.88 o 
   4  14  22      274.99       90.27     28.42 o 
   5  14  22      484.62      571.44     27.66 o 
   6  14  22     1769.38     1783.99     29.99 o 
   7  14  22      458.16      382.02     24.03 o 
   8  14  22      488.81      463.51     38.10 o 
   9  14  22      113.92       39.97     26.73 o 
  10  14  22     3381.31     3280.41     40.10 o 
  11  14  22       16.70      -25.03     31.88 o 
  12  14  22     1133.59     1131.15     41.35 o 
  13  14  22       31.68       71.45     29.15 o 
  14  14  22     2247.18     2065.23     56.33 o 
   0  15  22      358.50      362.13     34.24 o 
   1  15  22     2773.90     2473.50     35.35 o 
   2  15  22      132.88       72.29     19.87 o 
   3  15  22     5138.60     5102.86     47.04 o 
   4  15  22       30.94      -25.79     29.71 o 
   5  15  22     4481.91     4692.72     47.42 o 
   6  15  22        1.27      -36.28     24.19 o 
   7  15  22    10609.32    10527.69     92.39 o 
   8  15  22      132.23      106.49     23.28 o 
   9  15  22      925.88      860.41     35.20 o 
  10  15  22      261.39      270.64     33.14 o 
  11  15  22    12037.30    12395.25    107.59 o 
  12  15  22        2.82      -60.63     40.42 o 
  13  15  22     1308.37     1256.26     33.68 o 
  14  15  22      119.06       23.49     45.73 o 
  15  15  22    13361.40    14152.43    185.18 o 
   0  16  22    13197.89    13481.86    146.60 o 
   1  16  22      433.63      403.20     30.31 o 
   2  16  22        1.44      -38.34     25.56 o 
   3  16  22      323.88      340.83     28.36 o 
   4  16  22    18748.43    19024.74    143.13 o 
   5  16  22      110.36       82.51     31.25 o 
   6  16  22     1849.02     1767.17     39.60 o 
   7  16  22       38.68      -41.60     27.73 o 
   8  16  22    12168.75    12566.66    109.98 o 
   9  16  22       97.25      123.95     30.87 o 
  10  16  22     1119.99      925.06     29.09 o 
  11  16  22      262.20      237.49     28.06 o 
  12  16  22    10203.11    10571.92     98.51 o 
  13  16  22      300.13      360.01     40.03 o 
  14  16  22     1219.65     1168.08     43.86 o 
  15  16  22        3.06      -20.87     44.77 o 
  16  16  22     4409.78     4525.54     92.39 o 
   0  17  22      136.02       -1.61     38.46 o 
   1  17  22      496.20      330.74     31.26 o 
   2  17  22       18.15      -10.06     27.98 o 
   3  17  22       33.53      -52.68     35.12 o 
   4  17  22      303.04      162.05     29.34 o 
   5  17  22     1842.47     1698.86     40.38 o 
   6  17  22        1.60       28.85     35.31 o 
   7  17  22     1134.57     1047.55     37.57 o 
   8  17  22        5.23      -42.02     28.01 o 
   9  17  22     2759.42     2714.28     45.31 o 
  10  17  22       12.74       25.47     38.98 o 
  11  17  22      583.33      596.26     41.88 o 
  12  17  22       12.80      -71.33     47.56 o 
  13  17  22     1383.57     1334.64     48.54 o 
  14  17  22      200.90      324.42     43.06 o 
  15  17  22       22.93      -24.96     44.60 o 
  16  17  22        5.11      -77.36     51.57 o 
  17  17  22      945.47     1102.66     83.93 o 
   0  18  22       21.93      -61.01     40.67 o 
   1  18  22      163.00       84.04     24.97 o 
   2  18  22      996.98     1104.19     33.53 o 
   3  18  22      233.87      180.28     39.68 o 
   4  18  22       61.83       42.88     25.27 o 
   5  18  22      761.58      813.32     43.64 o 
   6  18  22     2721.20     2954.69     44.21 o 
   7  18  22        3.07      -48.64     32.43 o 
   8  18  22       46.55      -59.97     39.98 o 
   9  18  22        9.71       43.62     38.23 o 
  10  18  22     3744.44     3651.00     52.87 o 
  11  18  22      208.62      161.81     33.20 o 
  12  18  22      598.09      534.57     39.13 o 
  13  18  22      116.43       32.44     35.75 o 
  14  18  22     3287.63     3423.28     54.18 o 
  15  18  22       33.64      -71.01     47.34 o 
  16  18  22      653.36      612.04     52.93 o 
  17  18  22       19.55       60.50     66.75 o 
  18  18  22     5407.36     5434.23    159.20 o 
   0  19  22      415.97      393.01     62.70 o 
   1  19  22       51.82      -42.94     28.62 o 
   2  19  22       29.05      -48.08     32.05 o 
   3  19  22     1985.45     1796.16     32.10 o 
   4  19  22      288.37      346.12     34.97 o 
   5  19  22       85.34      -41.73     32.74 o 
   6  19  22       41.05      -14.53     36.19 o 
   7  19  22     6307.11     5972.02     64.06 o 
   8  19  22        3.95      -52.33     34.89 o 
   9  19  22       83.58       17.85     32.93 o 
  10  19  22        2.51      -30.67     39.99 o 
  11  19  22     7458.59     7246.71     82.02 o 
  12  19  22       52.25       -8.35     41.01 o 
  13  19  22      362.42      290.38     47.68 o 
  14  19  22       95.32      151.94     53.09 o 
  15  19  22     7191.90     6717.99    102.20 o 
  16  19  22       45.04       86.69     74.86 o 
  17  19  22        5.43     -118.95     79.30 o 
   0  20  22     1578.89     1508.67     50.25 o 
   1  20  22       22.03      -62.89     41.92 o 
   2  20  22        2.89      -50.85     33.90 o 
   3  20  22        1.04      -45.80     36.64 o 
   4  20  22     6375.89     6265.84     65.48 o 
   5  20  22       48.15        -.23     30.79 o 
   6  20  22      554.89      592.23     45.23 o 
   7  20  22       35.29       29.66     35.12 o 
   8  20  22     5482.53     5662.90     66.21 o 
   9  20  22       18.93      -24.99     41.95 o 
  10  20  22      867.10      843.18     53.48 o 
  11  20  22       41.76      128.38     39.86 o 
  12  20  22     6040.45     6048.29     84.65 o 
  13  20  22       16.95      -32.73     53.01 o 
  14  20  22     1146.14      998.98     59.00 o 
  15  20  22       20.45      -54.57     70.07 o 
  16  20  22     3967.98     3864.67     85.24 o 
   0  21  22       49.21      -64.23     47.73 o 
   1  21  22      351.52      336.92     35.29 o 
   2  21  22       39.25       84.18     45.66 o 
   3  21  22       55.09      -60.06     40.04 o 
   4  21  22        1.08      -58.34     38.89 o 
   5  21  22      292.52      221.97     40.31 o 
   6  21  22       32.71      131.67     39.08 o 
   7  21  22      336.23      196.98     46.99 o 
   8  21  22        5.27      -61.22     40.81 o 
   9  21  22        1.81      -68.32     45.55 o 
  10  21  22        1.84       71.91     52.88 o 
  11  21  22      475.25      424.87     54.24 o 
  12  21  22       61.87       36.19     56.99 o 
  13  21  22       83.07      -20.70     56.23 o 
  14  21  22         .04       12.21     56.09 o 
  15  21  22      626.46      526.20     71.46 o 
   0  22  22      574.36      530.54     61.47 o 
   1  22  22      330.69      367.24     38.90 o 
   2  22  22      729.32      631.92     48.70 o 
   3  22  22       49.83      -36.29     43.22 o 
   4  22  22      454.68      315.60     39.28 o 
   5  22  22       82.31      135.16     53.49 o 
   6  22  22      149.54       44.14     42.62 o 
   7  22  22        7.74      -64.38     43.24 o 
   8  22  22     2079.66     1996.41     57.43 o 
   9  22  22      224.39      204.05     55.60 o 
  10  22  22      732.07      607.51     61.79 o 
  11  22  22         .03       36.63     58.62 o 
  12  22  22     1342.33     1355.48     75.60 o 
  13  22  22        9.32       20.16     63.42 o 
   0  23  22      247.04       59.97     61.76 o 
   1  23  22     1001.33      732.73     46.48 o 
   2  23  22        2.19      -61.82     41.22 o 
   3  23  22     2696.93     2748.11     56.04 o 
   4  23  22         .47      -38.09     40.85 o 
   5  23  22      709.83      646.21     44.90 o 
   6  23  22        3.32      -37.57     53.66 o 
   7  23  22     4573.32     4583.19     70.11 o 
   8  23  22       66.49      135.58     56.32 o 
   9  23  22      213.43      248.63     60.60 o 
  10  23  22       26.63      146.97     64.65 o 
  11  23  22     9023.18     9112.39    150.20 o 
  12  23  22       19.95       15.46    148.92 o 
   0  24  22     2156.87     2452.56     82.79 o 
   1  24  22       54.80       21.79     46.83 o 
   2  24  22       30.48      -86.57     57.71 o 
   3  24  22       42.66       41.86     55.44 o 
   4  24  22     2773.85     2934.52     63.02 o 
   5  24  22      149.48      113.54     63.78 o 
   6  24  22      895.64      806.19     57.18 o 
   7  24  22       20.71      127.39     59.48 o 
   8  24  22     1182.32     1185.05     63.91 o 
   9  24  22       19.37      -75.88     75.84 o 
  10  24  22     1519.21     1547.69    498.43 o 
   0  25  22        3.02     -117.79     78.53 o 
   1  25  22      205.19       75.59     50.95 o 
   2  25  22        9.67       64.98     58.25 o 
   3  25  22       50.17        3.63     67.92 o 
   4  25  22        4.06      -44.28     57.66 o 
   5  25  22      143.04       20.34     61.99 o 
   6  25  22        1.93       59.57     67.64 o 
   7  25  22        4.43     -205.28    156.41 o 
   0  26  22     2067.44     2036.95    244.11 o 
   1  26  22       15.32       23.89    138.47 o 
   1   2  23     5538.46     5605.17     42.47 o 
   1   3  23     2047.07     1954.87     23.91 o 
   2   3  23     2949.67     2949.21     25.93 o 
   1   4  23      479.45      367.92     19.84 o 
   2   4  23       93.51      -16.13     14.10 o 
   3   4  23      527.16      457.29     19.00 o 
   1   5  23       10.22      -26.46     17.64 o 
   2   5  23    16766.78    16612.77    111.79 o 
   3   5  23       26.33      -21.04     14.68 o 
   4   5  23       93.57       -6.74     18.95 o 
   1   6  23    13473.88    13350.73     92.56 o 
   2   6  23      301.33      109.38     14.29 o 
   3   6  23     2379.26     2352.55     25.17 o 
   4   6  23      250.64      285.00     20.05 o 
   5   6  23    10625.07    10500.20     76.49 o 
   1   7  23       61.60      -26.86     17.91 o 
   2   7  23     1450.19     1423.97     21.04 o 
   3   7  23       68.55      -24.12     16.08 o 
   4   7  23     3054.46     2899.62     27.85 o 
   5   7  23      256.77      149.44     19.21 o 
   6   7  23     2525.50     2569.70     33.71 o 
   1   8  23     6450.26     6103.49     47.12 o 
   2   8  23      453.95      454.82     20.22 o 
   3   8  23     1939.11     1642.44     22.49 o 
   4   8  23       55.12        4.84     16.30 o 
   5   8  23      978.60      831.15     23.53 o 
   6   8  23      713.04      545.66     24.07 o 
   7   8  23     2831.26     2763.15     29.68 o 
   1   9  23      294.04      315.39     26.54 o 
   2   9  23    23665.37    24156.83    163.17 o 
   3   9  23      362.12      312.07     24.37 o 
   4   9  23      192.44      182.21     18.57 o 
   5   9  23      477.50      513.32     19.99 o 
   6   9  23    21806.53    21939.06    152.82 o
[truncated: 106,803 more chars]
